# Supplementary material for: A new spin on chemotaxonomy: Using non‐proteogenic amino acids as a test case
Source: Appl Plant Sci. 2025 Apr 14;13(4):e70006. doi: 10.1002/aps3.70006 (PMC12319704; doi:10.1002/aps3.70006)
Supplement: Supplementary file 1 — Appendix S1. Metadata from the NPAA literature mining. [file APS3-13-e70006-s001.xlsx]

## Sheet: table_s1
Gibson et al.—Applications in Plant Sciences 2025—Data Supplement S1
DOI 10.1002/aps3.70006
Appendix S1. Metadata from the NPAA literature mining.
Genus	Species	Genus Specis	Common Name	Compound Name	Reference (Nature format)
Baphia	massaiensis	Baphia massaiensis		2-Azetidinecarboxylic Acid	Bell, E. A., Watson, A. A. & Nash, R. J. Non-protein amino acids: A review of the biosynthesis and taxonomic significance. Nat Prod Commun 3, 93-110 (2008).
Beta	vulgaris	Beta vulgaris	Sugar beet (trace)	2-Azetidinecarboxylic Acid	Fowden, L. Amino acid complement of plants. Phytochemistry 11, 2271-2276 (1972).
Beta	vulgaris	Beta vulgaris	Sugar beet (trace)	2-Azetidinecarboxylic Acid	Norris, R. D. & Fowden, L. Substrate discrimination by prolyl-tRNA synthetase from various higher plants. Phytochemistry 11, 2921-2935 (1972).
Beta	vulgaris	Beta vulgaris	Sugar beet (trace)	2-Azetidinecarboxylic Acid	Rubenstein, E., Zhou, H., Krasinska, K. M., Chien, A. & Becker, C. H. Azetidine-2-carboxylic acid in garden beets (Beta vulgaris). Phytochemistry 67, 898-903 (2006). https://doi.org/10.1016/j.phytochem.2006.01.028
Beta	vulgaris	Beta vulgaris	Sugar beet (trace)	2-Azetidinecarboxylic Acid	Rubenstein, E. et al. Azetidine-2-carboxylic acid in the food chain. Phytochemistry 70, 100-104 (2009). https://doi.org/10.1016/j.phytochem.2008.11.007
Bowiea	volubilis	Bowiea volubilis	Climbing onion	2-Azetidinecarboxylic Acid	Fowden, L. Azetidine-2-carboxylic acid: a new cyclic imino acid occurring in plants. Biochem J 64, 323-332 (1956). https://doi.org/10.1042/bj0640323
Bowiea	volubilis	Bowiea volubilis	Climbing onion	2-Azetidinecarboxylic Acid	Fowden, L. & Steward, F. C. Nitrogenous compounds and nitrogen metabolism in the Liliaceae: I. The occurrence of soluble nitrogenous compounds. Ann Bot-London 21, 53-67 (1957). https://doi.org/10.1093/oxfordjournals.aob.a083556
Bussea	gossweileri	Bussea gossweileri		2-Azetidinecarboxylic Acid	Bell, E. A., Watson, A. A. & Nash, R. J. Non-protein amino acids: A review of the biosynthesis and taxonomic significance. Nat Prod Commun 3, 93-110 (2008).
Clavaria	miyabeana	Clavaria miyabeana	Clavariacae; a mushroom	2-Azetidinecarboxylic Acid	Minakata, H. et al. Antimutagenic unusual amino acids from plants. Experientia 41, 1622-1623 (1985). https://doi.org/10.1007/bf01964840
Convallaria	majalis	Convallaria majalis	Lily of the valley (Close to concentration of other free a.a.)	2-Azetidinecarboxylic Acid	Fowden, L. Azetidine-2-Carboxylic Acid - New Constituent of Plants. Nature 176, 347-348 (1955). https://doi.org/DOI 10.1038/176347a0
Convallaria	majalis	Convallaria majalis	Lily of the valley	2-Azetidinecarboxylic Acid	Fowden, L. Azetidine-2-carboxylic acid: a new cyclic imino acid occurring in plants. Biochem J 64, 323-332 (1956). https://doi.org/10.1042/bj0640323
Convallaria	majalis	Convallaria majalis	Lily of the valley	2-Azetidinecarboxylic Acid	Fowden, L. & Steward, F. C. Nitrogenous compounds and nitrogen metabolism in the Liliaceae: I. The occurrence of soluble nitrogenous compounds. Ann Bot-London 21, 53-67 (1957). https://doi.org/10.1093/oxfordjournals.aob.a083556
Convallaria	majalis	Convallaria majalis	Lily of the valley	2-Azetidinecarboxylic Acid	Fowden, L. Nitrogenous Compounds and Nitrogen Metabolism in the Liliaceae. 6. CHANGES IN NITROGENOUS COMPOSITION DURING THE GROWTH OF CONVALLARIA AND POLYGONATUM*. Biochem . J. 71, 643 (1959).
Convallaria	majalis	Convallaria majalis	Lily of the valley	2-Azetidinecarboxylic Acid	Norris, R. D. & Fowden, L. Substrate discrimination by prolyl-tRNA synthetase from various higher plants. Phytochemistry 11, 2921-2935 (1972). https://doi.org/10.1016/0031-9422(72)80082-7
Convallaria	majalis	Convallaria majalis	Lily of the valley	2-Azetidinecarboxylic Acid	Minakata, H. et al. Antimutagenic unusual amino acids from plants. Experientia 41, 1622-1623 (1985). https://doi.org/10.1007/bf01964840
Convallaria	majalis	Convallaria majalis	Lily of the valley	2-Azetidinecarboxylic Acid	Leete, E., Louters, L. L. & Rao, H. S. P. Biosynthesis of azetidine-2-carboxylic acid in Convallaria majalis: studies with nitrogen-15 labeled precursors. Phytochemistry 25, 2753-2758 (1986). https://doi.org/10.1016/s0031-9422(00)83735-8
Convallaria	majalis	Convallaria majalis	Lily of the valley	2-Azetidinecarboxylic Acid	Ivanovic, S. et al. Plant Metabolomics as a Tool for Detecting Adulterants in Edible Plant: A Case Study of Allium ursinum. Metabolites 12 (2022). https://doi.org/10.3390/metabo12090849
Danae	racemosa	Danae racemosa	Poet's laurel	2-Azetidinecarboxylic Acid	Fowden, L. Azetidine-2-carboxylic acid: a new cyclic imino acid occurring in plants. Biochem J 64, 323-332 (1956). https://doi.org/10.1042/bj0640323
Danae	racemosa	Danae racemosa	Poet's laurel	2-Azetidinecarboxylic Acid	Fowden, L. & Steward, F. C. Nitrogenous compounds and nitrogen metabolism in the Liliaceae: I. The occurrence of soluble nitrogenous compounds. Ann Bot-London 21, 53-67 (1957). https://doi.org/10.1093/oxfordjournals.aob.a083556
Delonix	regia	Delonix regia		2-Azetidinecarboxylic Acid	Sung, M.-L. & Fowden, L. Azetidine-2-carboxylic acid from the legume Delonix Regia. Phytochemistry 8, 2095-2096 (1969).
Delonix	regia	Delonix regia		2-Azetidinecarboxylic Acid	Norris, R. D. & Fowden, L. Substrate discrimination by prolyl-tRNA synthetase from various higher plants. Phytochemistry 11, 2921-2935 (1972). https://doi.org/10.1016/0031-9422(72)80082-7
Dendrobium	officinale	Dendrobium officinale		2-Azetidinecarboxylic Acid	Zhou, D. et al. Traditional processing increases biological activities of Dendrobium offificinale Kimura et. Migo in Southeast Yunnan, China. Scientific Reports 12, 14814 (2022). https://doi.org/10.1038/s41598-022-17628-8
Disporopsis	aspera	Disporopsis aspera		2-Azetidinecarboxylic Acid	Han, L. et al. Antifungal activity of L-azetidine-2-carboxylic acid isolated from Disporopsis aspera rhizomes against Podosphaera xanthii. Pest Management Science 78, 1946-1952 (2022). https://doi.org/10.1002/ps.6812
Dracaena	fragrans	Dracaena fragrans		2-Azetidinecarboxylic Acid	Fowden, L. Azetidine-2-carboxylic acid: a new cyclic imino acid occurring in plants. Biochem J 64, 323-332 (1956). https://doi.org/10.1042/bj0640323
Dracaena	fragrans	Dracaena fragrans		2-Azetidinecarboxylic Acid	Fowden, L. & Steward, F. C. Nitrogenous compounds and nitrogen metabolism in the Liliaceae: I. The occurrence of soluble nitrogenous compounds. Ann Bot-London 21, 53-67 (1957). https://doi.org/10.1093/oxfordjournals.aob.a083556
Dracaena	godseffiana	Dracaena godseffiana	Florida beauty	2-Azetidinecarboxylic Acid	Fowden, L. Azetidine-2-carboxylic acid: a new cyclic imino acid occurring in plants. Biochem J 64, 323-332 (1956). https://doi.org/10.1042/bj0640323
Dracaena	godseffiana	Dracaena godseffiana	Florida beauty	2-Azetidinecarboxylic Acid	Fowden, L. & Steward, F. C. Nitrogenous compounds and nitrogen metabolism in the Liliaceae: I. The occurrence of soluble nitrogenous compounds. Ann Bot-London 21, 53-67 (1957). https://doi.org/10.1093/oxfordjournals.aob.a083556
Dracaena	sanderiana	Dracaena sanderiana	Chinese water bamboo	2-Azetidinecarboxylic Acid	Fowden, L. Azetidine-2-carboxylic acid: a new cyclic imino acid occurring in plants. Biochem J 64, 323-332 (1956). https://doi.org/10.1042/bj0640323
Dracaena	sanderiana	Dracaena sanderiana	Chinese water bamboo	2-Azetidinecarboxylic Acid	Fowden, L. & Steward, F. C. Nitrogenous compounds and nitrogen metabolism in the Liliaceae: I. The occurrence of soluble nitrogenous compounds. Ann Bot-London 21, 53-67 (1957). https://doi.org/10.1093/oxfordjournals.aob.a083556
Hosta	sieboldiana	Hosta sieboldiana	Elegans	2-Azetidinecarboxylic Acid	Fowden, L. Azetidine-2-carboxylic acid: a new cyclic imino acid occurring in plants. Biochem J 64, 323-332 (1956). https://doi.org/10.1042/bj0640323
Liriope	spicata	Liatris spicata	Desert blazing star	2-Azetidinecarboxylic Acid	Fowden, L. Azetidine-2-carboxylic acid: a new cyclic imino acid occurring in plants. Biochem J 64, 323-332 (1956). https://doi.org/10.1042/bj0640323
Liriope	tawadae	Liliope tawadae	Liriope spicata	2-Azetidinecarboxylic Acid	Minakata, H. et al. Antimutagenic unusual amino acids from plants. Experientia 41, 1622-1623 (1985). https://doi.org/10.1007/bf01964840
Liriope	muscari	Liriope muscari	Lily turf	2-Azetidinecarboxylic Acid	Fowden, L. Azetidine-2-carboxylic acid: a new cyclic imino acid occurring in plants. Biochem J 64, 323-332 (1956). https://doi.org/10.1042/bj0640323
Liriope	muscari	Liriope muscari	Lily turf	2-Azetidinecarboxylic Acid	Fowden, L. & Steward, F. C. Nitrogenous compounds and nitrogen metabolism in the Liliaceae: I. The occurrence of soluble nitrogenous compounds. Ann Bot-London 21, 53-67 (1957). https://doi.org/10.1093/oxfordjournals.aob.a083556
Liriope	spicata	Liriope spicata	Creeping lily turf	2-Azetidinecarboxylic Acid	Fowden, L. & Steward, F. C. Nitrogenous compounds and nitrogen metabolism in the Liliaceae: I. The occurrence of soluble nitrogenous compounds. Ann Bot-London 21, 53-67 (1957). https://doi.org/10.1093/oxfordjournals.aob.a083556
Gloriosa	modesta	Gloriosa modesta		2-Azetidinecarboxylic Acid	Fowden, L. Azetidine-2-carboxylic acid: a new cyclic imino acid occurring in plants. Biochem J 64, 323-332 (1956). https://doi.org/10.1042/bj0640323
Gloriosa	modesta	Gloriosa modesta		2-Azetidinecarboxylic Acid	Fowden, L. & Steward, F. C. Nitrogenous compounds and nitrogen metabolism in the Liliaceae: I. The occurrence of soluble nitrogenous compounds. Ann Bot-London 21, 53-67 (1957). https://doi.org/10.1093/oxfordjournals.aob.a083556
Maianthemum	canadense	Maianthemum canadense	Canada mayflower	2-Azetidinecarboxylic Acid	Fowden, L. Azetidine-2-carboxylic acid: a new cyclic imino acid occurring in plants. Biochem J 64, 323-332 (1956). https://doi.org/10.1042/bj0640323
Maianthemum	canadense	Maianthemum canadense	Canada mayflower	2-Azetidinecarboxylic Acid	Fowden, L. & Steward, F. C. Nitrogenous compounds and nitrogen metabolism in the Liliaceae: I. The occurrence of soluble nitrogenous compounds. Ann Bot-London 21, 53-67 (1957). https://doi.org/10.1093/oxfordjournals.aob.a083556
Ophiopogon	japonicus	Ophiopogon japonicus	dwarf lilyturf	2-Azetidinecarboxylic Acid	Minakata, H. et al. Antimutagenic unusual amino acids from plants. Experientia 41, 1622-1623 (1985). https://doi.org/10.1007/bf01964840
Parkinsonia	aculeata	Parkinsonia aculeata	Jerusalem thorn	2-Azetidinecarboxylic Acid	Norris, R. D. & Fowden, L. Substrate discrimination by prolyl-tRNA synthetase from various higher plants. Phytochemistry 11, 2921-2935 (1972). https://doi.org/10.1016/0031-9422(72)80082-7
Polygonatum	multiflorum	Polygonatum multiflorum	Solomon's seal (Close to concetration of other free a.a.)	2-Azetidinecarboxylic Acid	Fowden, L. & Bryant, M. Nitrogenous compounds and nitrogen metabolism in the Liliaceae. 4. Isolation of azetidine-2-carboxylic acid and evidence for the occurence of alpha gamma-diaminobutyric acid in Polygonatum. Biochem J 70, 626-629 (1958). https://doi.org/10.1042/bj0700626
Polygonatum	multiflorum	Polygonatum multiflorum	Solomon's seal (Close to concetration of other free a.a.)	2-Azetidinecarboxylic Acid	Fowden, L. Nitrogenous Compounds and Nitrogen Metabolism in the Liliaceae. 6. CHANGES IN NITROGENOUS COMPOSITION DURING THE GROWTH OF CONVALLARIA AND POLYGONATUM*. Biochem . J. 71, 643 (1959).
Polygonatum	odoratum	Polygonatum odoratum	scented Solomon's seal	2-Azetidinecarboxylic Acid	Minakata, H. et al. Antimutagenic unusual amino acids from plants. Experientia 41, 1622-1623 (1985). https://doi.org/10.1007/bf01964840
Polygonatum	odoratum	Polygonatum odoratum	scented Solomon's seal	2-Azetidinecarboxylic Acid	Baek, S.-H. et al. Gas chromatographic determination of azetidine-2-carboxylic acid in rhizomes of Polygonatum sibiricum and Polygonatum odoratum. J Food Compos Anal 25, 137-141 (2012). https://doi.org/10.1016/j.jfca.2011.09.005
Polygonatum	officinale	Polygonatum officinale	Angular Solomon's seal	2-Azetidinecarboxylic Acid	Virtanen, A. I. A new imino-acid in some Liliacaea. Nature 176, 984 (1955).
Polygonatum	sibiricum	Polygonatum sibiricum		2-Azetidinecarboxylic Acid	Baek, S.-H. et al. Gas chromatographic determination of azetidine-2-carboxylic acid in rhizomes of Polygonatum sibiricum and Polygonatum odoratum. J Food Compos Anal 25, 137-141 (2012). https://doi.org/10.1016/j.jfca.2011.09.005
Polygonatum	sibiricum	Polygonatum sibiricum		2-Azetidinecarboxylic Acid	Kim, H. S., Lee, A. Y., Choi, G., Kang, Y. M. & Kim, H. K. Development of Ultra-Performance Liquid Chromatography Method Using Hydrophilic Interaction Liquid Chromatography for Quantification of Azetidine-2-Carboxylic Acid in Rhizomes of F. Delaroche. J Liq Chromatogr R T 38, 1515-1520 (2015). https://doi.org/10.1080/10826076.2015.1057643
Polygonatum	sparsifolium	Polygonatum sparsifolium		2-Azetidinecarboxylic Acid	Fowden, L. Azetidine-2-carboxylic acid: a new cyclic imino acid occurring in plants. Biochem J 64, 323-332 (1956). https://doi.org/10.1042/bj0640323
Rohdea	japonica	Rohdea japonica	Japanese sacred lily	2-Azetidinecarboxylic Acid	Fowden, L. Azetidine-2-carboxylic acid: a new cyclic imino acid occurring in plants. Biochem J 64, 323-332 (1956). https://doi.org/10.1042/bj0640323
Rohdea	japonica	Rohdea japonica	Japanese sacred lily	2-Azetidinecarboxylic Acid	Fowden, L. & Steward, F. C. Nitrogenous compounds and nitrogen metabolism in the Liliaceae: I. The occurrence of soluble nitrogenous compounds. Ann Bot-London 21, 53-67 (1957). https://doi.org/10.1093/oxfordjournals.aob.a083556
Ruscus	aculeatus	Ruscus aculeatus	Butcher's-broom	2-Azetidinecarboxylic Acid	Fowden, L. Azetidine-2-carboxylic acid: a new cyclic imino acid occurring in plants. Biochem J 64, 323-332 (1956). https://doi.org/10.1042/bj0640323
Smilacina	racemosa	Smilacina racemosa	False Solomon's seal	2-Azetidinecarboxylic Acid	Fowden, L. & Steward, F. C. Nitrogenous compounds and nitrogen metabolism in the Liliaceae: I. The occurrence of soluble nitrogenous compounds. Ann Bot-London 21, 53-67 (1957). https://doi.org/10.1093/oxfordjournals.aob.a083556
Acacia	berlandieri	Acacia berlandieri		Mimosine	Clement, B. A., Goff, C. M. & Forbes, T. D. A. Toxic amines and alkaloids from Acacia berlandieri. Phytochemistry 46, 249-254 (1997). https://doi.org/Doi 10.1016/S0031-9422(97)00240-9
Leucaena	(species not specified)	Leucaena (species not specified)		Mimosine	Prasad, M. N. V. Analysis of Leucaena mimosine, Acacia tannins and total phenols by near infrared reflectance spectroscopy. Biomass and Bioenergy 8, 203-205 (1995). https://doi.org/10.1016/0961-9534(95)00010-5
Leucaena	(species not specified)	Leucaena (species not specified)		Mimosine	Xuan, T. D., Elzaawely, A. A., Deba, F., Fukuta, M. & Tawata, S. Mimosine in Leucaena as a potent bio-herbicide. Agronomy for Sustainable Development 26, 89-97 (2006). https://doi.org/10.1051/agro:2006001
Leucaena	buitenzorg	Leucaena buitenzorg		Mimosine	Brewbaker, J. L. & Hylin, J. W. Variation in mimosine content among Leucaena species and related Mimosaceae. Crop Science 5, 348-349 (1965). https://doi.org/10.2135/cropsci1965.0011183x000500040019x
Leucaena	buitenzorg	Leucaena buitenzorg		Mimosine	Gonzalez, V., Brewbaker, J. L. & Hamill, D. E. Leucaena Cytogenetics in Relation to Breeding of Low Mimosine Lines. Crop Science 7, 140-+ (1967). https://doi.org/DOI 10.2135/cropsci1967.0011183X000700020014x
Leucaena	diversifolia	Leucaena diversifolia		Mimosine	Soedarjo, M. & Borthakur, D. Mimosine, a toxin produced by the tree-legume Leucaena provides a nodulation competition advantage to mimosine-degrading Rhizobium strains. Soil Biology & Biochemistry 30, 1605-1613 (1998). https://doi.org/10.1016/s0038-0717(97)00180-6
Leucaena	esculenta	Leucaena esculenta		Mimosine	Brewbaker, J. L. & Hylin, J. W. Variation in mimosine content among Leucaena species and related Mimosaceae. Crop Science 5, 348-349 (1965). https://doi.org/10.2135/cropsci1965.0011183x000500040019x
Leucaena	esculenta	Leucaena esculenta		Mimosine	Gonzalez, V., Brewbaker, J. L. & Hamill, D. E. Leucaena Cytogenetics in Relation to Breeding of Low Mimosine Lines. Crop Science 7, 140-+ (1967). https://doi.org/DOI 10.2135/cropsci1967.0011183X000700020014x
Leucaena	glauca	Leucaena glauca		Mimosine	Mascre, M. Compt. rend. 204, 890 (1937).
Leucaena	glauca	Leucaena glauca		Mimosine	Bickel, A. F. On the structure of leucaenine (leucaenol) from Leucaena glauca Bentham. J Am Chem Soc 69, 1801-1803 (1947). https://doi.org/10.1021/ja01199a066
Leucaena	glauca	Leucaena glauca		Mimosine	Hylin, J. W. Biosynthesis of mimosine. Phytochemistry 3, 161 (1964).
Leucaena	glauca	Leucaena glauca		Mimosine	Hilal, S. H., Saber, A. H., Haggag, M. Y., El-Zalabani, S. M. & Ahmed, F. I. F. Protein, common amino acids and mimosine contents of Leucaena glauca Benth. cultivated in Egypt. Egyptian Journal of Pharmaceutical Sciences 32, 91-101 (1991).
Leucaena	lanceolata	Leucaena lanceolata		Mimosine	Brewbaker, J. L. & Hylin, J. W. Variation in mimosine content among Leucaena species and related Mimosaceae. Crop Science 5, 348-349 (1965). https://doi.org/10.2135/cropsci1965.0011183x000500040019x
Leucaena	lanceolata	Leucaena lanceolata		Mimosine	Gonzalez, V., Brewbaker, J. L. & Hamill, D. E. Leucaena Cytogenetics in Relation to Breeding of Low Mimosine Lines. Crop Science 7, 140-+ (1967). https://doi.org/DOI 10.2135/cropsci1967.0011183X000700020014x
Leucaena	leucocephala	Leucaena leucocephala	Lead Tree, River Tamarind	Mimosine	Brewbaker, J. L. & Hylin, J. W. Variation in mimosine content among Leucaena species and related Mimosaceae. Crop Science 5, 348-349 (1965). https://doi.org/10.2135/cropsci1965.0011183x000500040019x
Leucaena	leucocephala	Leucaena leucocephala	Lead Tree, River Tamarind	Mimosine	Hagarty, M. P. & Court, R. D. Aust. J. Agr. Res. 15, 165 (1964).
Leucaena	leucocephala	Leucaena leucocephala	Lead Tree, River Tamarind	Mimosine	Gonzalez, V., Brewbaker, J. L. & Hamill, D. E. Leucaena Cytogenetics in Relation to Breeding of Low Mimosine Lines. Crop Science 7, 140-+ (1967). https://doi.org/DOI 10.2135/cropsci1967.0011183X000700020014x
Leucaena	leucocephala	Leucaena leucocephala	Lead Tree, River Tamarind	Mimosine	Murakoshi, I., Ohmiya, S. & Haginiwa, J. Mimoside. Glucosidic metabolite of mimosine in Mimosa pudica and Leucaena leucocephala. Chemical & Pharmaceutical Bulletin 19, 2655-2657 (1971). https://doi.org/10.1248/cpb.19.2655
Leucaena	leucocephala	Leucaena leucocephala	Lead Tree, River Tamarind	Mimosine	Megarrity, R. G. An automated colorimetric method for mimosine in Leucaena leaves. Journal of the Science of Food and Agriculture 29, 182-186 (1978). https://doi.org/10.1002/jsfa.2740290216
Leucaena	leucocephala	Leucaena leucocephala	Lead Tree, River Tamarind	Mimosine	Akbar, M. A. & Gupta, P. C. Mimosine in subabul (Leucaena leucocephala). Indian Journal of Dairy Science 37, 287-289 (1984).
Leucaena	leucocephala	Leucaena leucocephala	Lead Tree, River Tamarind	Mimosine	Tangendjaja, B. & Wills, R. B. H. Analysis of mimosine and 3-hydroxy-4(1H)-pyridone by high-performance liquid chromatography. Journal of Chromatography 202, 317-318 (1980). https://doi.org/10.1016/s0021-9673(
Leucaena	leucocephala	Leucaena leucocephala	Lead Tree, River Tamarind	Mimosine	Acamovic, T. & Dmello, J. P. F. Determination of Mimosine by Ion-Exchange Chromatography. Journal of Chromatography 206, 416-420 (1981). https://doi.org/Doi 10.1016/S0021-9673(00)82559-5
Leucaena	leucocephala	Leucaena leucocephala	Lead Tree, River Tamarind	Mimosine	Mathews, A. & Rai, P. V. Mimosine content of Leucaena leucocephala and the sensitivity of Rhizobium to mimosine. Journal of Plant Physiology 117, 377-382 (1985). https://doi.org/10.1016/s0176-1617(85)80074-2
Leucaena	leucocephala	Leucaena leucocephala	Lead Tree, River Tamarind	Mimosine	Tangendjaja, B., Lowry, J. B. & Wills, R. B. H. Changes in mimosine, phenol, protein and fiber content of Leucaena leucocephala leaf during growth and development. Australian Journal of Experimental Agriculture 26, 315-317 (1986). https://doi.org/10.1071/ea9860315
Leucaena	leucocephala	Leucaena leucocephala	Lead Tree, River Tamarind	Mimosine	Wee, K. L. & Wang, S. S. Effect of post-harvest treatment on the degradation of mimosine in Leucaena leucocephala leave. Journal of the Science of Food and Agriculture 29, 195-201 (1987). https://doi.org/10.1002/jsfa.2740390302
Leucaena	leucocephala	Leucaena leucocephala	Lead Tree, River Tamarind	Mimosine	Dmello, J. P. F. Chemical Constraints to the Use of Tropical Legumes in Animal Nutrition. Anim Feed Sci Tech 38, 237-261 (1992). https://doi.org/Doi 10.1016/0377-8401(92)90105-F
Leucaena	leucocephala	Leucaena leucocephala	Lead Tree, River Tamarind	Mimosine	Avery, M. E. Characterization of nitrogenous solutes in tissues and xylem sap of Leucaena leucocephala. Tree Physiology 12, 23-40 (1993). https://doi.org/10.1093/treephys/12.1.23
Leucaena	leucocephala	Leucaena leucocephala	Lead Tree, River Tamarind	Mimosine	Lalitha, K., Vargheese, C. M. & Balasubramanian, N. Spectrophotometric determination of mimosine and 3-hydroxy-4-(1H)-pyridone--the toxic principles of Leucaena leucocephala. Anal Biochem 213, 57-62 (1993). https://doi.org/10.1006/abio.1993.1385
Leucaena	leucocephala	Leucaena leucocephala	Lead Tree, River Tamarind	Mimosine	Soedarjo, M. & Borthakur, D. Simple procedures to remove mimosine from young leaves, pods and seeds of Leucaena leucocephala used as food. Int J Food Sci Tech 31, 97-103 (1996). https://doi.org/DOI 10.1111/j.1365-2621.1996.24-321.x
Leucaena	leucocephala	Leucaena leucocephala	Lead Tree, River Tamarind	Mimosine	Soedarjo, M. & Borthakur, D. Mimosine, a toxin produced by the tree-legume Leucaena provides a nodulation competition advantage to mimosine-degrading Rhizobium strains. Soil Biology & Biochemistry 30, 1605-1613 (1998). https://doi.org/10.1016/s0038-0717(97)00180-6
Leucaena	leucocephala	Leucaena leucocephala	Lead Tree, River Tamarind	Mimosine	Vestena, S., Fett-Neto, A. G., Duarte, R. C. & Ferreira, A. G. Regulation of mimosine accumulation in Leucaena leucocephala seedlings. Plant Science (Shannon, Ireland) 161, 597-604 (2001). https://doi.org/10.1016/s0168-9452(01)00448-4
Leucaena	leucocephala	Leucaena leucocephala	Lead Tree, River Tamarind	Mimosine	Lalitha, K. & Kulothungan, S. R. Determination of mimosine by a sensitive indirect spectrophotometric method. Talanta 63, 635-640 (2004). https://doi.org/10.1016/j.talanta.2003.12.006
Leucaena	leucocephala	Leucaena leucocephala	Lead Tree, River Tamarind	Mimosine	Lalitha, K. & Kulothungan, S. R. Selective determination of mimosine and its dihydroxypyridinyl derivative in plant systems. Amino Acids 31, 279-287 (2006). https://doi.org/10.1007/s00726-005-0226-5
Leucaena	leucocephala	Leucaena leucocephala	Lead Tree, River Tamarind	Mimosine	Jube, S. L. R. & Borthakur, D. Transgenic Leucaena leucocephala expressing the Rhizobium gene pydA encoding a meta-cleavage dioxygenase shows reduced mimosine content. Plant Physiology and Biochemistry (Issy-les-Moulineaux, France) 48, 273-278 (2010). https://doi.org/10.1016/j.plaphy.2010.01.005
Leucaena	leucocephala	Leucaena leucocephala	Lead Tree, River Tamarind	Mimosine	Nokihara, K., Hirata, A., Sogon, T. & Ohyama, T. Preparative scale isolation, purification and derivatization of mimosine, a non-proteinogenic amino acid. Amino Acids 43, 475-482 (2012). https://doi.org/10.1007/s00726-011-1104-y
Leucaena	leucocephala	Leucaena leucocephala	Lead Tree, River Tamarind	Mimosine	Nirmal, N. P. & Benjakul, S. Inhibition of melanosis formation in Pacific white shrimp by the extract of lead (Leucaena leucocephala) seed. Food Chem 128, 427-432 (2011). https://doi.org/10.1016/j.foodchem.2011.03.048
Leucaena	leucocephala	Leucaena leucocephala	Lead Tree, River Tamarind	Mimosine	Wu, C. M., Yuan, H. M., Jia, G., Wang, Z. S. & Wu, X. Q. Determination of mimosine and 2,3-dihydroxypyridine in Leucaena Leucocephala by reversed phase high-performance liquid chromatography. Appl Mech Mater 140, 296-+ (2012). https://doi.org/10.4028/www.scientific.net/AMM.140.296
Leucaena	leucocephala	Leucaena leucocephala	Lead Tree, River Tamarind	Mimosine	Chai, T.-T., Ooh, K.-F., Ooi, P.-W., Chue, P.-S. & Wong, F.-C. Leucaena leucocephala leachate compromised membrane integrity, respiration and antioxidative defence of water hyacinth leaf tissues. Botanical Studies 54, 8/1-8/7 (2013). https://doi.org/10.1186/1999-3110-54-8
Leucaena	leucocephala	Leucaena leucocephala	Lead Tree, River Tamarind	Mimosine	Soltan, Y. A. et al. Contribution of condensed tannins and mimosine to the methane mitigation caused by feeding Leucaena leucocephala. Archives of Animal Nutrition 67, 169-184 (2013). https://doi.org/10.1080/1745039x.2013.801139
Leucaena	leucocephala	Leucaena leucocephala	Lead Tree, River Tamarind	Mimosine	Nguyen, B. C., Taira, N. & Tawata, S. Several herbal compounds in Okinawa plants directly inhibit the oncogenic/aging kinase PAK1. Drug Discov Ther 8, 238-244 (2014). https://doi.org/10.5582/ddt.2014.01045
Leucaena	leucocephala	Leucaena leucocephala	Lead Tree, River Tamarind	Mimosine	Ogita, S., Kato, M., Watanabe, S. & Ashihara, H. The co-occurrence of two pyridine alkaloids, mimosine and trigonelline, in Leucaena leucocephala. Zeitschrift fuer Naturforschung, C: Journal of Biosciences 69, 124-132 (2014). https://doi.org/10.5560/znc.2013-0137
Leucaena	leucocephala	Leucaena leucocephala	Lead Tree, River Tamarind	Mimosine	Mori, D., Ogita, S., Fujise, K., Inoue, A. & Sasamoto, H. Protoplast co-culture bioassay for allelopathy in leguminous plants, Leucaena leucocephala and Mucuna gigantea, containing allelochemical amino acids, mimosine and L-DOPA. Journal of Plant Studies 4, 1-11 (2015). https://doi.org/10.5539/jps.v4n1p1
Leucaena	leucocephala	Leucaena leucocephala	Lead Tree, River Tamarind	Mimosine	Burawat, J., Uabandit, N., Arun, S., Nualkaew, S. & Iamsaard, S. Effects of Leucaena leucocephala (Lamk.) Shoot Tips Plus Young Leaf Extract Containing Mimosine on Reproductive System of Male Rats. Int J Morphol 36, 1062-1069 (2018).
Leucaena	leucocephala	Leucaena leucocephala	Lead Tree, River Tamarind	Mimosine	Thamaga, M. W., Mokoboki, H. K., Sebola, N. A. & Ravhuhali, K. E. Apparent digestibility and nutritional composition of Leucaena leucocephala (Lam) leaf meal incorporated in the diets of Black Australorp and Potchefstroom Koekoek chicken breeds. Tropical animal health and production 53, 458 (2021). https://doi.org/10.1007/s11250-021-02922-w
Leucaena	leucocephala	Leucaena leucocephala	Lead Tree, River Tamarind	Mimosine	adalamenti, E., Maggio, A., Dardi, A., Piccionello, A. P. & La Mantia, T. Low mimosine content and nutrient-rich foliage of two Leucaena leucocephala varieties: a potential fodder resource in Mediterranean agroforestry systems. Plant Biosyst 156, 606-612 (2022). https://doi.org/10.1080/11263504.2022.2048277
Leucaena	leucocephala	Leucaena leucocephala	Lead Tree, River Tamarind	Mimosine	da Silva Rodrigues-Honda, K. C., Honda, M. D. H., Borthakur, D. & Fett-Neto, A. G. Methods of Mimosine Extraction from Leucaena leucocephala (L. leucocephala) (Lam.) de Wit Leaves. Methods in Molecular Biology (New York, NY, United States) 2469, 231-237 (2022). https://doi.org/10.1007/978-1-0716-2185-1_19
Leucaena	leucocephala	Leucaena leucocephala	Lead Tree, River Tamarind	Mimosine	Aquino-González, L. V. et al. Potential of Leucaena leucocephala and Leucaena esculenta Seeds in Human Nutrition: Composition, Techno-functional Properties, Toxicology and Pretreatment Technologies. Legume Res 46, 1261-1270 (2023). https://doi.org/10.18805/Lrf-743
Leucaena	leucocephala (spp. Glabrata)	Leucaena leucocephala (spp. Glabrata)	giant leucaena, a tree)	Mimosine	Rodrigues-Correa, K. C. d. S., Honda, M. D. H., Borthakur, D. & Fett-Neto, A. G. Mimosine accumulation in Leucaena leucocephala in response to stress signaling molecules and acute UV exposure. Plant Physiology and Biochemistry (Issy-les-Moulineaux, France) 135, 432-440 (2019). https://doi.org/10.1016/j.plaphy.2018.11.018
Leucaena	leucocephala (spp. Glabrata)	Leucaena leucocephala (spp. Glabrata)	giant leucaena, a tree)	Mimosine	Bageel, A., Honda, M. D. H., Carrillo, J. T. & Borthakur, D. Giant leucaena ( subsp. ): a versatile tree-legume for sustainable agroforestry. Agroforest Syst 94, 251-268 (2020). https://doi.org/10.1007/s10457-019-00392-6
Leucaena	leucocephala (spp. Glabrata)	Leucaena leucocephala (spp. Glabrata)	giant leucaena, a tree)	Mimosine	Honda, M. D. H. & Borthakur, D. Mimosine facilitates metallic cation uptake by plants through formation of mimosine-cation complexes. Plant Molecular Biology 102, 431-445 (2020). https://doi.org/10.1007/s11103-019-00956-1
Leucaena	leucocephala (spp. Glabrata)	Leucaena leucocephala (spp. Glabrata)	giant leucaena, a tree)	Mimosine	Honda, M. D. H., Ishihara, K. L., Pham, D. T. & Borthakur, D. Highly expressed genes in the foliage of giant leucaena (Leucaena leucocephala subsp. glabrata), a nutritious fodder legume in the tropics. Plant Biosyst 154, 107-116 (2020). https://doi.org/10.1080/11263504.2019.1578283
Leucaena	leucocephala (spp. Glabrata)	Leucaena leucocephala (spp. Glabrata)	giant leucaena, a tree)	Mimosine	Honda, M. D. H. & Borthakur, D. Mimosine is a stress-response molecule that serves as both an antioxidant and osmolyte in giant leucaena (Leucaena leucocephala subsp. glabrata) during environmental stress conditions. Plant Stress 2 (2021). https://doi.org/10.1016/j.stress.2021.100015
Leucaena	leucocephala (spp. Glabrata)	Leucaena leucocephala (spp. Glabrata)	giant leucaena, a tree)	Mimosine	Bageel, A. M. & Borthakur, D. The effects of pH, salinity, age of leaves, post-harvest storage duration, and psyllid infestation on nutritional qualities of giant leucaena fodder. Journal of Crop Science and Biotechnology 25, 381-392 (2022). https://doi.org/10.1007/s12892-021-00139-9
Leucaena	leucocephala (spp. Glabrata)	Leucaena leucocephala (spp. Glabrata)	giant leucaena, a tree)	Mimosine	Honda, M. & Borthakur, D. Mimosine concentration in giant leucaena (Leucaena leucocephala subsp. glabrata) fluctuates with age and plant part. Trop Grassl-Forrajes 12, 11-23 (2024). https://doi.org/10.17138/Tgft(12)11-23
Leucaena	pallida	Leucaena pallida		Mimosine	Soedarjo, M. & Borthakur, D. Mimosine, a toxin produced by the tree-legume Leucaena provides a nodulation competition advantage to mimosine-degrading Rhizobium strains. Soil Biology & Biochemistry 30, 1605-1613 (1998). https://doi.org/10.1016/s0038-0717(97)00180-6
Leucaena	pulverulenta	Leucaena pulverulenta		Mimosine	Brewbaker, J. L. & Hylin, J. W. Variation in mimosine content among Leucaena species and related Mimosaceae. Crop Science 5, 348-349 (1965). https://doi.org/10.2135/cropsci1965.0011183x000500040019x
Leucaena	pulverulenta	Leucaena pulverulenta		Mimosine	Soedarjo, M. & Borthakur, D. Mimosine, a toxin produced by the tree-legume Leucaena provides a nodulation competition advantage to mimosine-degrading Rhizobium strains. Soil Biology & Biochemistry 30, 1605-1613 (1998). https://doi.org/10.1016/s0038-0717(97)00180-6
Leucaena	pulverulenta	Leucaena pulverulenta		Mimosine	Gonzalez, V., Brewbaker, J. L. & Hamill, D. E. Leucaena Cytogenetics in Relation to Breeding of Low Mimosine Lines. Crop Science 7, 140-+ (1967). https://doi.org/DOI 10.2135/cropsci1967.0011183X000700020014x
Leucaena	retusa	Leucaena retusa		Mimosine	Soedarjo, M. & Borthakur, D. Mimosine, a toxin produced by the tree-legume Leucaena provides a nodulation competition advantage to mimosine-degrading Rhizobium strains. Soil Biology & Biochemistry 30, 1605-1613 (1998). https://doi.org/10.1016/s0038-0717(97)00180-6
Leucaena	trichodes	Leucaena trichodes		Mimosine	Gonzalez, V., Brewbaker, J. L. & Hamill, D. E. Leucaena Cytogenetics in Relation to Breeding of Low Mimosine Lines. Crop Science 7, 140-+ (1967). https://doi.org/DOI 10.2135/cropsci1967.0011183X000700020014x
Mimosa	pigra	Mimosa pigra		Mimosine	Soedarjo, M. & Borthakur, D. Mimosine, a toxin produced by the tree-legume Leucaena provides a nodulation competition advantage to mimosine-degrading Rhizobium strains. Soil Biology & Biochemistry 30, 1605-1613 (1998). https://doi.org/10.1016/s0038-0717(97)00180-6
Mimosa	pudica	Mimosa pudica	sleeping grass, sensitive plant, humble plant, shy plant, touch-me_x0002_not, chuimui	Mimosine	Tiwari, H. P. & Spenser, I. D. Precursors of mimosine in Mimosa pudica. Can J Biochem 43, 1687-1691 (1965). https://doi.org/10.1139/o65-186
Mimosa	pudica	Mimosa pudica	sleeping grass, sensitive plant, humble plant, shy plant, touch-me_x0002_not, chuimui	Mimosine	Tiwari, H. P., Penrose, W. R. & Spenser, I. D. Biosynthesis of mimosine: incorporation of serine and of α-aminoadipic acid. Phytochemistry 6, 1245-1248 (1967). https://doi.org/10.1016/s0031-9422(00)86087-2
Mimosa	pudica	Mimosa pudica	sleeping grass, sensitive plant, humble plant, shy plant, touch-me_x0002_not, chuimui	Mimosine	Renz, J. Z. Physiol. Chem. 244, 153 (1936).
Mimosa	pudica	Mimosa pudica	sleeping grass, sensitive plant, humble plant, shy plant, touch-me_x0002_not, chuimui	Mimosine	Notation, A. D. & Spenser, I. D. Biosynthesis of Mimosine: Incorporation of Aspartic Acid into the Pyridone Nucleus. Can J Biochem 42, 1803-1808 (1964). https://doi.org/10.1139/o64-191
Mimosa	pudica	Mimosa pudica	sleeping grass, sensitive plant, humble plant, shy plant, touch-me_x0002_not, chuimui	Mimosine	Murakoshi, I., Ohmiya, S. & Haginiwa, J. Mimoside. Glucosidic metabolite of mimosine in Mimosa pudica and Leucaena leucocephala. Chemical & Pharmaceutical Bulletin 19, 2655-2657 (1971). https://doi.org/10.1248/cpb.19.2655
Mimosa	pudica	Mimosa pudica	sleeping grass, sensitive plant, humble plant, shy plant, touch-me_x0002_not, chuimui	Mimosine	La, S. et al. Enantioseparation of chiral aromatic amino acids by capillary electrophoresis in neutral and charged cyclodextrin selector modes. Electrophoresis 23, 4123-4131 (2002). https://doi.org/10.1002/elps.200290030
Mimosa	pudica	Mimosa pudica	sleeping grass, sensitive plant, humble plant, shy plant, touch-me_x0002_not, chuimui	Mimosine	La, S., Kim, A., Kim, J.-H., Choi, O.-K. & Kim, K.-R. Profiling and screening analysis of 27 aromatic amino acids by capillary electrophoresis in dual modes. Electrophoresis 23, 1080-1089 (2002). https://doi.org/10.1002/1522-2683(200204)23:7/8<1080::aid-elps1080>3.0.co;2-f
Mimosa	pudica	Mimosa pudica	sleeping grass, sensitive plant, humble plant, shy plant, touch-me_x0002_not, chuimui	Mimosine	Nair, L. S., Menon, S. N., Shailajan, S., Baing, M. M. & Sane, R. T. Reversed-phase high-performance thin-layer chromatographic quantification of mimosine from whole plant of Mimosa pudica Linn. Journal of Planar Chromatography--Modern TLC 20, 49-51 (2007). https://doi.org/10.1556/jpc.20.2007.1.7
Mimosa	pudica	Mimosa pudica	sleeping grass, sensitive plant, humble plant, shy plant, touch-me_x0002_not, chuimui	Mimosine	Champanerkar, P. A., Vaidya, V. V., Shailajan, S. & Menon, S. N. A sensitive, rapid and validated liquid chromatography - tandem mass spectrometry (LC-MS-MS) method for determination of Mimosine in Mimosa pudica Linn. Natural Science (Irvine, CA, United States) 2, 713-717 (2010). https://doi.org/10.4236/ns.2010.27088
Mimosa	pudica	Mimosa pudica	sleeping grass, sensitive plant, humble plant, shy plant, touch-me_x0002_not, chuimui	Mimosine	Ogita, S., Kato, M., Watanabe, S. & Ashihara, H. The co-occurrence of two pyridine alkaloids, mimosine and trigonelline, in Leucaena leucocephala. Zeitschrift fuer Naturforschung, C: Journal of Biosciences 69, 124-132 (2014). https://doi.org/10.5560/znc.2013-0137
Rumex	nepalensis	Rumex nepalensis		Mimosine	Wangchuk, K. Himalayan dock (Rumex nepalensis): the flip side of obnoxious weed. J Anim Sci Technol 57, 34 (2015). https://doi.org/10.1186/s40781-015-0067-z
Adenodolichos	punctatus	Adenodolichos punctatus		Canavanine	Bell, E. A., Lackey, J. A. & Polhill, R. M. Systematic significance of canavanine in the Papilionoideae (Faboideae). Biochem. Syst. Ecol. 6, 201-212 (1978). https://doi.org/10.1016/0305-1978(78)90008-x
Afgekia	sericea	Afgekia sericea		Canavanine	Bell, E. A., Lackey, J. A. & Polhill, R. M. Systematic significance of canavanine in the Papilionoideae (Faboideae). Biochem. Syst. Ecol. 6, 201-212 (1978). https://doi.org/10.1016/0305-1978(78)90008-x
Alhagi	graecorum	Alhagi graecorum	maworum	Canavanine	Bell, E. A., Lackey, J. A. & Polhill, R. M. Systematic significance of canavanine in the Papilionoideae (Faboideae). Biochem. Syst. Ecol. 6, 201-212 (1978). https://doi.org/10.1016/0305-1978(78)90008-x
Alhagi	ovalifolius	Alhagi ovalifolius		Canavanine	Bell, E. A., Lackey, J. A. & Polhill, R. M. Systematic significance of canavanine in the Papilionoideae (Faboideae). Biochem. Syst. Ecol. 6, 201-212 (1978). https://doi.org/10.1016/0305-1978(78)90008-x
Alhagi	vizghisorum	Alhagi vizghisorum		Canavanine	Bell, E. A., Lackey, J. A. & Polhill, R. M. Systematic significance of canavanine in the Papilionoideae (Faboideae). Biochem. Syst. Ecol. 6, 201-212 (1978). https://doi.org/10.1016/0305-1978(78)90008-x
Anthyllis	(2 species)	Anthyllis (2 species)		Canavanine	Turner, B. L. & Harborne, J. B. Distribution of canavanine in the plant kingdom. Phytochemistry 6, 863-866 (1967). https://doi.org/10.1016/s0031-9422(00)86033-1
Anthyllis	cornicina	Anthyllis cornicina		Canavanine	Bell, E. A., Lackey, J. A. & Polhill, R. M. Systematic significance of canavanine in the Papilionoideae (Faboideae). Biochem. Syst. Ecol. 6, 201-212 (1978). https://doi.org/10.1016/0305-1978(78)90008-x
Anthyllis	vulneraria	Anthyllis vulneraria		Canavanine	Bell, E. A., Lackey, J. A. & Polhill, R. M. Systematic significance of canavanine in the Papilionoideae (Faboideae). Biochem. Syst. Ecol. 6, 201-212 (1978). https://doi.org/10.1016/0305-1978(78)90008-x
Anthyllis	vulneraria	Anthyllis vulneraria		Canavanine	Elamine, Y., Alaiz, M., Giron-Calle, J., Guine, R. P. F. & Vioque, J. Nutritional Characteristics of the Seed Protein in 23 Mediterranean Legumes. Agronomy-Basel 12 (2022). https://doi.org/10.3390/agronomy12020400
Anthyllis	barba-jovis	Anthyllis barba-jovis		Canavanine	Bell, E. A., Lackey, J. A. & Polhill, R. M. Systematic significance of canavanine in the Papilionoideae (Faboideae). Biochem. Syst. Ecol. 6, 201-212 (1978). https://doi.org/10.1016/0305-1978(78)90008-x
Anthyllis	vulneraria	Anthyllis vulneraria		Canavanine	Bell, E. A. Canavanine and related compounds in Leguminosae. Biochem J 70, 617-619 (1958). https://doi.org/10.1042/bj0700617
Anthyllis	vulneraria	Anthyllis vulneraria		Canavanine	Rosenthal, G. A. Interrelation of canavanine and urease in seeds of the lotoideae. Journal of Experimental Botany 25, 609-613 (1974).
Aotus	ericoides	Aotus ericoides		Canavanine	Bell, E. A., Lackey, J. A. & Polhill, R. M. Systematic significance of canavanine in the Papilionoideae (Faboideae). Biochem. Syst. Ecol. 6, 201-212 (1978). https://doi.org/10.1016/0305-1978(78)90008-x
Aotus	villosa	Aotus villosa		Canavanine	Bell, E. A., Lackey, J. A. & Polhill, R. M. Systematic significance of canavanine in the Papilionoideae (Faboideae). Biochem. Syst. Ecol. 6, 201-212 (1978). https://doi.org/10.1016/0305-1978(78)90008-x
Apios	americana	Apios americana		Canavanine	Bell, E. A., Lackey, J. A. & Polhill, R. M. Systematic significance of canavanine in the Papilionoideae (Faboideae). Biochem. Syst. Ecol. 6, 201-212 (1978). https://doi.org/10.1016/0305-1978(78)90008-x
Astragalus	(120 species)	Astragalus (120 species)		Canavanine	Turner, B. L. & Harborne, J. B. Distribution of canavanine in the plant kingdom. Phytochemistry 6, 863-866 (1967). https://doi.org/10.1016/s0031-9422(00)86033-1
Astragalus	alopecuroides	Astragalus alopecuroides		Canavanine	Bell, E. A. Canavanine in the Leguminosae. Biochem J 75, 618-620 (1960). https://doi.org/10.1042/bj0750618
Astragalus	cicer	Astragalus cicer		Canavanine	Rosenthal, G. A. Interrelation of canavanine and urease in seeds of the lotoideae. Journal of Experimental Botany 25, 609-613 (1974).
Astragalus	cymbaecarpos	Astragalus cymbaecarpos		Canavanine	Elamine, Y., Alaiz, M., Giron-Calle, J., Guine, R. P. F. & Vioque, J. Nutritional Characteristics of the Seed Protein in 23 Mediterranean Legumes. Agronomy-Basel 12 (2022). https://doi.org/10.3390/agronomy12020400
Astragalus	hamosus	Astragalus hamosus		Canavanine	Elamine, Y., Alaiz, M., Giron-Calle, J., Guine, R. P. F. & Vioque, J. Nutritional Characteristics of the Seed Protein in 23 Mediterranean Legumes. Agronomy-Basel 12 (2022). https://doi.org/10.3390/agronomy12020400
Astragalus	panduratus	Astragalus panduratus		Canavanine	Rosenthal, G. A. Interrelation of canavanine and urease in seeds of the lotoideae. Journal of Experimental Botany 25, 609-613 (1974).
Astragalus	pelecinus	Astragalus pelecinus		Canavanine	Elamine, Y., Alaiz, M., Giron-Calle, J., Guine, R. P. F. & Vioque, J. Nutritional Characteristics of the Seed Protein in 23 Mediterranean Legumes. Agronomy-Basel 12 (2022). https://doi.org/10.3390/agronomy12020400
Astragalus	rubyi	Astragalus rubyi		Canavanine	Rosenthal, G. A. Interrelation of canavanine and urease in seeds of the lotoideae. Journal of Experimental Botany 25, 609-613 (1974).
Astragalus	acinaciferus	Astregalus acinaciferus		Canavanine	Bell, E. A., Lackey, J. A. & Polhill, R. M. Systematic significance of canavanine in the Papilionoideae (Faboideae). Biochem. Syst. Ecol. 6, 201-212 (1978). https://doi.org/10.1016/0305-1978(78)90008-x
Astragalus	aipinus	Astregalus aipinus		Canavanine	Bell, E. A., Lackey, J. A. & Polhill, R. M. Systematic significance of canavanine in the Papilionoideae (Faboideae). Biochem. Syst. Ecol. 6, 201-212 (1978). https://doi.org/10.1016/0305-1978(78)90008-x
Astragalus	allochrous	Astregalus allochrous		Canavanine	Bell, E. A., Lackey, J. A. & Polhill, R. M. Systematic significance of canavanine in the Papilionoideae (Faboideae). Biochem. Syst. Ecol. 6, 201-212 (1978). https://doi.org/10.1016/0305-1978(78)90008-x
Astragalus	alopecuroides	Astregalus alopecuroides		Canavanine	Bell, E. A., Lackey, J. A. & Polhill, R. M. Systematic significance of canavanine in the Papilionoideae (Faboideae). Biochem. Syst. Ecol. 6, 201-212 (1978). https://doi.org/10.1016/0305-1978(78)90008-x
Astragalus	arizonicus	Astregalus arizonicus		Canavanine	Bell, E. A., Lackey, J. A. & Polhill, R. M. Systematic significance of canavanine in the Papilionoideae (Faboideae). Biochem. Syst. Ecol. 6, 201-212 (1978). https://doi.org/10.1016/0305-1978(78)90008-x
Astragalus	brazoensis	Astregalus brazoensis		Canavanine	Bell, E. A., Lackey, J. A. & Polhill, R. M. Systematic significance of canavanine in the Papilionoideae (Faboideae). Biochem. Syst. Ecol. 6, 201-212 (1978). https://doi.org/10.1016/0305-1978(78)90008-x
Astragalus	calichrous	Astregalus calichrous		Canavanine	Bell, E. A., Lackey, J. A. & Polhill, R. M. Systematic significance of canavanine in the Papilionoideae (Faboideae). Biochem. Syst. Ecol. 6, 201-212 (1978). https://doi.org/10.1016/0305-1978(78)90008-x
Astragalus	canadensis	Astregalus canadensis		Canavanine	Bell, E. A., Lackey, J. A. & Polhill, R. M. Systematic significance of canavanine in the Papilionoideae (Faboideae). Biochem. Syst. Ecol. 6, 201-212 (1978). https://doi.org/10.1016/0305-1978(78)90008-x
Astragalus	cf. eremophilus	Astregalus cf. eremophilus		Canavanine	Bell, E. A., Lackey, J. A. & Polhill, R. M. Systematic significance of canavanine in the Papilionoideae (Faboideae). Biochem. Syst. Ecol. 6, 201-212 (1978). https://doi.org/10.1016/0305-1978(78)90008-x
Astragalus	cicar	Astregalus cicar		Canavanine	Bell, E. A., Lackey, J. A. & Polhill, R. M. Systematic significance of canavanine in the Papilionoideae (Faboideae). Biochem. Syst. Ecol. 6, 201-212 (1978). https://doi.org/10.1016/0305-1978(78)90008-x
Astragalus	collinus	Astregalus collinus		Canavanine	Bell, E. A., Lackey, J. A. & Polhill, R. M. Systematic significance of canavanine in the Papilionoideae (Faboideae). Biochem. Syst. Ecol. 6, 201-212 (1978). https://doi.org/10.1016/0305-1978(78)90008-x
Astragalus	crassicarpus	Astregalus crassicarpus		Canavanine	Bell, E. A., Lackey, J. A. & Polhill, R. M. Systematic significance of canavanine in the Papilionoideae (Faboideae). Biochem. Syst. Ecol. 6, 201-212 (1978). https://doi.org/10.1016/0305-1978(78)90008-x
Astragalus	cretaceus	Astregalus cretaceus		Canavanine	Bell, E. A., Lackey, J. A. & Polhill, R. M. Systematic significance of canavanine in the Papilionoideae (Faboideae). Biochem. Syst. Ecol. 6, 201-212 (1978). https://doi.org/10.1016/0305-1978(78)90008-x
Astragalus	diholcos	Astregalus diholcos		Canavanine	Bell, E. A., Lackey, J. A. & Polhill, R. M. Systematic significance of canavanine in the Papilionoideae (Faboideae). Biochem. Syst. Ecol. 6, 201-212 (1978). https://doi.org/10.1016/0305-1978(78)90008-x
Astragalus	douglasii	Astregalus douglasii		Canavanine	Bell, E. A., Lackey, J. A. & Polhill, R. M. Systematic significance of canavanine in the Papilionoideae (Faboideae). Biochem. Syst. Ecol. 6, 201-212 (1978). https://doi.org/10.1016/0305-1978(78)90008-x
Astragalus	feinbruniae	Astregalus feinbruniae		Canavanine	Bell, E. A., Lackey, J. A. & Polhill, R. M. Systematic significance of canavanine in the Papilionoideae (Faboideae). Biochem. Syst. Ecol. 6, 201-212 (1978). https://doi.org/10.1016/0305-1978(78)90008-x
Astragalus	flexuosus	Astregalus flexuosus		Canavanine	Bell, E. A., Lackey, J. A. & Polhill, R. M. Systematic significance of canavanine in the Papilionoideae (Faboideae). Biochem. Syst. Ecol. 6, 201-212 (1978). https://doi.org/10.1016/0305-1978(78)90008-x
Astragalus	giganteus	Astregalus giganteus		Canavanine	Bell, E. A., Lackey, J. A. & Polhill, R. M. Systematic significance of canavanine in the Papilionoideae (Faboideae). Biochem. Syst. Ecol. 6, 201-212 (1978). https://doi.org/10.1016/0305-1978(78)90008-x
Astragalus	glycophyllos	Astregalus glycophyllos		Canavanine	Bell, E. A., Lackey, J. A. & Polhill, R. M. Systematic significance of canavanine in the Papilionoideae (Faboideae). Biochem. Syst. Ecol. 6, 201-212 (1978). https://doi.org/10.1016/0305-1978(78)90008-x
Astragalus	haydenianus	Astregalus haydenianus		Canavanine	Bell, E. A., Lackey, J. A. & Polhill, R. M. Systematic significance of canavanine in the Papilionoideae (Faboideae). Biochem. Syst. Ecol. 6, 201-212 (1978). https://doi.org/10.1016/0305-1978(78)90008-x
Astragalus	lentiginosus	Astregalus lentiginosus		Canavanine	Bell, E. A., Lackey, J. A. & Polhill, R. M. Systematic significance of canavanine in the Papilionoideae (Faboideae). Biochem. Syst. Ecol. 6, 201-212 (1978). https://doi.org/10.1016/0305-1978(78)90008-x
Astragalus	leucophyllus	Astregalus leucophyllus		Canavanine	Bell, E. A., Lackey, J. A. & Polhill, R. M. Systematic significance of canavanine in the Papilionoideae (Faboideae). Biochem. Syst. Ecol. 6, 201-212 (1978). https://doi.org/10.1016/0305-1978(78)90008-x
Astragalus	leucopsis	Astregalus leucopsis		Canavanine	Bell, E. A., Lackey, J. A. & Polhill, R. M. Systematic significance of canavanine in the Papilionoideae (Faboideae). Biochem. Syst. Ecol. 6, 201-212 (1978). https://doi.org/10.1016/0305-1978(78)90008-x
Astragalus	macrodon	Astregalus macrodon		Canavanine	Bell, E. A., Lackey, J. A. & Polhill, R. M. Systematic significance of canavanine in the Papilionoideae (Faboideae). Biochem. Syst. Ecol. 6, 201-212 (1978). https://doi.org/10.1016/0305-1978(78)90008-x
Astragalus	maxicanus	Astregalus maxicanus		Canavanine	Bell, E. A., Lackey, J. A. & Polhill, R. M. Systematic significance of canavanine in the Papilionoideae (Faboideae). Biochem. Syst. Ecol. 6, 201-212 (1978). https://doi.org/10.1016/0305-1978(78)90008-x
Astragalus	miser	Astregalus miser		Canavanine	Bell, E. A., Lackey, J. A. & Polhill, R. M. Systematic significance of canavanine in the Papilionoideae (Faboideae). Biochem. Syst. Ecol. 6, 201-212 (1978). https://doi.org/10.1016/0305-1978(78)90008-x
Astragalus	nitidus	Astregalus nitidus		Canavanine	Bell, E. A., Lackey, J. A. & Polhill, R. M. Systematic significance of canavanine in the Papilionoideae (Faboideae). Biochem. Syst. Ecol. 6, 201-212 (1978). https://doi.org/10.1016/0305-1978(78)90008-x
Astragalus	nuttaliarus	Astregalus nuttaliarus		Canavanine	Bell, E. A., Lackey, J. A. & Polhill, R. M. Systematic significance of canavanine in the Papilionoideae (Faboideae). Biochem. Syst. Ecol. 6, 201-212 (1978). https://doi.org/10.1016/0305-1978(78)90008-x
Astragalus	oxyphysus	Astregalus oxyphysus		Canavanine	Bell, E. A., Lackey, J. A. & Polhill, R. M. Systematic significance of canavanine in the Papilionoideae (Faboideae). Biochem. Syst. Ecol. 6, 201-212 (1978). https://doi.org/10.1016/0305-1978(78)90008-x
Astragalus	pachypus	Astregalus pachypus		Canavanine	Bell, E. A., Lackey, J. A. & Polhill, R. M. Systematic significance of canavanine in the Papilionoideae (Faboideae). Biochem. Syst. Ecol. 6, 201-212 (1978). https://doi.org/10.1016/0305-1978(78)90008-x
Astragalus	panduratus	Astregalus panduratus		Canavanine	Bell, E. A., Lackey, J. A. & Polhill, R. M. Systematic significance of canavanine in the Papilionoideae (Faboideae). Biochem. Syst. Ecol. 6, 201-212 (1978). https://doi.org/10.1016/0305-1978(78)90008-x
Astragalus	pattersonii	Astregalus pattersonii		Canavanine	Bell, E. A., Lackey, J. A. & Polhill, R. M. Systematic significance of canavanine in the Papilionoideae (Faboideae). Biochem. Syst. Ecol. 6, 201-212 (1978). https://doi.org/10.1016/0305-1978(78)90008-x
Astragalus	pectinatus	Astregalus pectinatus		Canavanine	Bell, E. A., Lackey, J. A. & Polhill, R. M. Systematic significance of canavanine in the Papilionoideae (Faboideae). Biochem. Syst. Ecol. 6, 201-212 (1978). https://doi.org/10.1016/0305-1978(78)90008-x
Astragalus	preussii	Astregalus preussii		Canavanine	Bell, E. A., Lackey, J. A. & Polhill, R. M. Systematic significance of canavanine in the Papilionoideae (Faboideae). Biochem. Syst. Ecol. 6, 201-212 (1978). https://doi.org/10.1016/0305-1978(78)90008-x
Astragalus	rubyi	Astregalus rubyi		Canavanine	Bell, E. A., Lackey, J. A. & Polhill, R. M. Systematic significance of canavanine in the Papilionoideae (Faboideae). Biochem. Syst. Ecol. 6, 201-212 (1978). https://doi.org/10.1016/0305-1978(78)90008-x
Astragalus	sinicus	Astregalus sinicus		Canavanine	Bell, E. A., Lackey, J. A. & Polhill, R. M. Systematic significance of canavanine in the Papilionoideae (Faboideae). Biochem. Syst. Ecol. 6, 201-212 (1978). https://doi.org/10.1016/0305-1978(78)90008-x
Astragalus	tenellus	Astregalus tenellus		Canavanine	Bell, E. A., Lackey, J. A. & Polhill, R. M. Systematic significance of canavanine in the Papilionoideae (Faboideae). Biochem. Syst. Ecol. 6, 201-212 (1978). https://doi.org/10.1016/0305-1978(78)90008-x
Astragalus	vaseyi	Astregalus vaseyi		Canavanine	Bell, E. A., Lackey, J. A. & Polhill, R. M. Systematic significance of canavanine in the Papilionoideae (Faboideae). Biochem. Syst. Ecol. 6, 201-212 (1978). https://doi.org/10.1016/0305-1978(78)90008-x
Astragalus	vestitus	Astregalus vestitus		Canavanine	Bell, E. A., Lackey, J. A. & Polhill, R. M. Systematic significance of canavanine in the Papilionoideae (Faboideae). Biochem. Syst. Ecol. 6, 201-212 (1978). https://doi.org/10.1016/0305-1978(78)90008-x
Bossiaea	disticha	Bossiaea disticha		Canavanine	Bell, E. A., Lackey, J. A. & Polhill, R. M. Systematic significance of canavanine in the Papilionoideae (Faboideae). Biochem. Syst. Ecol. 6, 201-212 (1978). https://doi.org/10.1016/0305-1978(78)90008-x
Bossiaea	foliosa	Bossiaea foliosa		Canavanine	Turner, B. L. & Harborne, J. B. Distribution of canavanine in the plant kingdom. Phytochemistry 6, 863-866 (1967). https://doi.org/10.1016/s0031-9422(00)86033-1
Bossiaea	foliosa	Bossiaea foliosa		Canavanine	Bell, E. A., Lackey, J. A. & Polhill, R. M. Systematic significance of canavanine in the Papilionoideae (Faboideae). Biochem. Syst. Ecol. 6, 201-212 (1978). https://doi.org/10.1016/0305-1978(78)90008-x
Bossiaea	heterophylla	Bossiaea heterophylla		Canavanine	Bell, E. A., Lackey, J. A. & Polhill, R. M. Systematic significance of canavanine in the Papilionoideae (Faboideae). Biochem. Syst. Ecol. 6, 201-212 (1978). https://doi.org/10.1016/0305-1978(78)90008-x
Bossiaea	linophylla	Bossiaea linophylla		Canavanine	Bell, E. A., Lackey, J. A. & Polhill, R. M. Systematic significance of canavanine in the Papilionoideae (Faboideae). Biochem. Syst. Ecol. 6, 201-212 (1978). https://doi.org/10.1016/0305-1978(78)90008-x
Bossiaea	pulchella	Bossiaea pulchella		Canavanine	Turner, B. L. & Harborne, J. B. Distribution of canavanine in the plant kingdom. Phytochemistry 6, 863-866 (1967). https://doi.org/10.1016/s0031-9422(00)86033-1
Bossiaea	pulchella	Bossiaea pulchella		Canavanine	Bell, E. A., Lackey, J. A. & Polhill, R. M. Systematic significance of canavanine in the Papilionoideae (Faboideae). Biochem. Syst. Ecol. 6, 201-212 (1978). https://doi.org/10.1016/0305-1978(78)90008-x
Burtonia	scabra	Burtonia scabra		Canavanine	Bell, E. A., Lackey, J. A. & Polhill, R. M. Systematic significance of canavanine in the Papilionoideae (Faboideae). Biochem. Syst. Ecol. 6, 201-212 (1978). https://doi.org/10.1016/0305-1978(78)90008-x
Calophaca	(1 species)	Calophaca (1 species)		Canavanine	Turner, B. L. & Harborne, J. B. Distribution of canavanine in the plant kingdom. Phytochemistry 6, 863-866 (1967). https://doi.org/10.1016/s0031-9422(00)86033-1
Calophaca	wolgarica	Calophaca wolgarica		Canavanine	Bell, E. A., Lackey, J. A. & Polhill, R. M. Systematic significance of canavanine in the Papilionoideae (Faboideae). Biochem. Syst. Ecol. 6, 201-212 (1978). https://doi.org/10.1016/0305-1978(78)90008-x
Calopogonium	coeruleum	Calopogonium coeruleum		Canavanine	Bell, E. A., Lackey, J. A. & Polhill, R. M. Systematic significance of canavanine in the Papilionoideae (Faboideae). Biochem. Syst. Ecol. 6, 201-212 (1978). https://doi.org/10.1016/0305-1978(78)90008-x
Calopogonium	galactoides	Calopogonium galactoides		Canavanine	Bell, E. A., Lackey, J. A. & Polhill, R. M. Systematic significance of canavanine in the Papilionoideae (Faboideae). Biochem. Syst. Ecol. 6, 201-212 (1978). https://doi.org/10.1016/0305-1978(78)90008-x
Calopogonium	mucunoides	Calopogonium mucunoides		Canavanine	Bell, E. A., Lackey, J. A. & Polhill, R. M. Systematic significance of canavanine in the Papilionoideae (Faboideae). Biochem. Syst. Ecol. 6, 201-212 (1978). https://doi.org/10.1016/0305-1978(78)90008-x
Calopogonium	sericeum	Calopogonium sericeum		Canavanine	Bell, E. A., Lackey, J. A. & Polhill, R. M. Systematic significance of canavanine in the Papilionoideae (Faboideae). Biochem. Syst. Ecol. 6, 201-212 (1978). https://doi.org/10.1016/0305-1978(78)90008-x
Calopogonium	valutinum	Calopogonium valutinum		Canavanine	Bell, E. A., Lackey, J. A. & Polhill, R. M. Systematic significance of canavanine in the Papilionoideae (Faboideae). Biochem. Syst. Ecol. 6, 201-212 (1978). https://doi.org/10.1016/0305-1978(78)90008-x
Camphylotropis	macrocarpa	Camphylotropis macrocarpa		Canavanine	Bell, E. A., Lackey, J. A. & Polhill, R. M. Systematic significance of canavanine in the Papilionoideae (Faboideae). Biochem. Syst. Ecol. 6, 201-212 (1978). https://doi.org/10.1016/0305-1978(78)90008-x
Camptosema	tomentosum	Camptosema tomentosum		Canavanine	Bell, E. A., Lackey, J. A. & Polhill, R. M. Systematic significance of canavanine in the Papilionoideae (Faboideae). Biochem. Syst. Ecol. 6, 201-212 (1978). https://doi.org/10.1016/0305-1978(78)90008-x
Canagana	arborescens	Canagana arborescens		Canavanine	Bell, E. A., Lackey, J. A. & Polhill, R. M. Systematic significance of canavanine in the Papilionoideae (Faboideae). Biochem. Syst. Ecol. 6, 201-212 (1978). https://doi.org/10.1016/0305-1978(78)90008-x
Canagana	aurantiaca	Canagana aurantiaca		Canavanine	Bell, E. A., Lackey, J. A. & Polhill, R. M. Systematic significance of canavanine in the Papilionoideae (Faboideae). Biochem. Syst. Ecol. 6, 201-212 (1978). https://doi.org/10.1016/0305-1978(78)90008-x
Canagana	bravispina	Canagana bravispina		Canavanine	Bell, E. A., Lackey, J. A. & Polhill, R. M. Systematic significance of canavanine in the Papilionoideae (Faboideae). Biochem. Syst. Ecol. 6, 201-212 (1978). https://doi.org/10.1016/0305-1978(78)90008-x
Canagana	frutex	Canagana frutex		Canavanine	Bell, E. A., Lackey, J. A. & Polhill, R. M. Systematic significance of canavanine in the Papilionoideae (Faboideae). Biochem. Syst. Ecol. 6, 201-212 (1978). https://doi.org/10.1016/0305-1978(78)90008-x
Canagana	fruticosa	Canagana fruticosa		Canavanine	Bell, E. A., Lackey, J. A. & Polhill, R. M. Systematic significance of canavanine in the Papilionoideae (Faboideae). Biochem. Syst. Ecol. 6, 201-212 (1978). https://doi.org/10.1016/0305-1978(78)90008-x
Canagana	maximowicziana	Canagana maximowicziana		Canavanine	Bell, E. A., Lackey, J. A. & Polhill, R. M. Systematic significance of canavanine in the Papilionoideae (Faboideae). Biochem. Syst. Ecol. 6, 201-212 (1978). https://doi.org/10.1016/0305-1978(78)90008-x
Canagana	microphylla	Canagana microphylla		Canavanine	Bell, E. A., Lackey, J. A. & Polhill, R. M. Systematic significance of canavanine in the Papilionoideae (Faboideae). Biochem. Syst. Ecol. 6, 201-212 (1978). https://doi.org/10.1016/0305-1978(78)90008-x
Canagana	pekinensis	Canagana pekinensis		Canavanine	Bell, E. A., Lackey, J. A. & Polhill, R. M. Systematic significance of canavanine in the Papilionoideae (Faboideae). Biochem. Syst. Ecol. 6, 201-212 (1978). https://doi.org/10.1016/0305-1978(78)90008-x
Canagana	prestonae	Canagana prestonae		Canavanine	Bell, E. A., Lackey, J. A. & Polhill, R. M. Systematic significance of canavanine in the Papilionoideae (Faboideae). Biochem. Syst. Ecol. 6, 201-212 (1978). https://doi.org/10.1016/0305-1978(78)90008-x
Canagana	pygmaea	Canagana pygmaea		Canavanine	Bell, E. A., Lackey, J. A. & Polhill, R. M. Systematic significance of canavanine in the Papilionoideae (Faboideae). Biochem. Syst. Ecol. 6, 201-212 (1978). https://doi.org/10.1016/0305-1978(78)90008-x
Canagana	spinosa	Canagana spinosa		Canavanine	Bell, E. A., Lackey, J. A. & Polhill, R. M. Systematic significance of canavanine in the Papilionoideae (Faboideae). Biochem. Syst. Ecol. 6, 201-212 (1978). https://doi.org/10.1016/0305-1978(78)90008-x
Canavalia	(5 species)	Canavalia (5 species)		Canavanine	Turner, B. L. & Harborne, J. B. Distribution of canavanine in the plant kingdom. Phytochemistry 6, 863-866 (1967). https://doi.org/10.1016/s0031-9422(00)86033-1
Canavalia	brasiliensis	Canavalia brasiliensis		Canavanine	Bell, E. A., Lackey, J. A. & Polhill, R. M. Systematic significance of canavanine in the Papilionoideae (Faboideae). Biochem. Syst. Ecol. 6, 201-212 (1978). https://doi.org/10.1016/0305-1978(78)90008-x
Canavalia	cathartica	Canavalia cathartica		Canavanine	Bell, E. A., Lackey, J. A. & Polhill, R. M. Systematic significance of canavanine in the Papilionoideae (Faboideae). Biochem. Syst. Ecol. 6, 201-212 (1978). https://doi.org/10.1016/0305-1978(78)90008-x
Canavalia	ensiformis	Canavalia ensiformis	Jack Bean	Canavanine	Rosenthal, G. A. Investigations of Canavanine Biochemistry in the Jack Bean Plant, Canavalia ensiformia (L.) DC: I. Canavanine Utilization in the Developing Plant. Plant Physiol 46, 273-276 (1970). https://doi.org/10.1104/pp.46.2.273
Canavalia	ensiformis	Canavalia ensiformis	Jack Bean	Canavanine	Fearon, W. R. & Bell, E. A. Canavanine: detection and occurrence in Colutea arborescens. Biochem J 59, 221-224 (1955). https://doi.org/10.1042/bj0590221
Canavalia	ensiformis	Canavalia ensiformis	Jack Bean	Canavanine	Williams, S. E. & Hunt, G. E. Canavanine distribution in jack bean fruit during fruit growth. Planta 77, 192-202 (1967). https://doi.org/10.1007/bf00387456
Canavalia	ensiformis	Canavalia ensiformis	Jack Bean	Canavanine	Rosenthal, G. A. Investigations of Canavanine Biochemistry in the Jack Bean Plant, Canavalia ensiformia (L.) DC: I. Canavanine Utilization in the Developing Plant. Plant Physiol 46, 273-276 (1970). https://doi.org/10.1104/pp.46.2.273
Canavalia	ensiformis	Canavalia ensiformis	Jack Bean	Canavanine	Rosenthal, G. A. An Ontogenetic Study of Canavanine Formation in the Fruit of Jack Bean, Canavalia ensiformis (L.) DC. Plant Physiol 47, 209-211 (1971). https://doi.org/10.1104/pp.47.2.209
Canavalia	ensiformis	Canavalia ensiformis	Jack Bean	Canavanine	Rosenthal, G. A. Investigations of Canavanine Biochemistry in the Jack Bean Plant, Canavalia ensiformis (L.) DC: II. Canavanine Biosynthesis in the Developing Plant. Plant Physiol 50, 328-331 (1972). https://doi.org/10.1104/pp.50.3.328
Canavalia	ensiformis	Canavalia ensiformis	Jack Bean	Canavanine	Rosenthal, G. A. Interrelation of canavanine and urease in seeds of the lotoideae. Journal of Experimental Botany 25, 609-613 (1974).
Canavalia	ensiformis	Canavalia ensiformis	Jack Bean	Canavanine	Bell, E. A., Lackey, J. A. & Polhill, R. M. Systematic significance of canavanine in the Papilionoideae (Faboideae). Biochem. Syst. Ecol. 6, 201-212 (1978). https://doi.org/10.1016/0305-1978(78)90008-x
Canavalia	ensiformis	Canavalia ensiformis	Jack Bean	Canavanine	Korpela, T. K., Lorenz, H. & Laakso, S. A specific arginase-based assay for L-canavanine in leguminous plants. Journal of Biochemical and Biophysical Methods 7, 67-70 (1982). https://doi.org/10.1016/0165-022x(82)90037-9
Canavalia	ensiformis	Canavalia ensiformis	Jack Bean	Canavanine	Oropeza, C., Alpizar, L., Loyola-Vargas, V. M., Quiroz, J. & Scorer, K. N. Determination of L-canavanine and L-canaline in plant tissues by high-performance liquid chromatography. Journal of Chromatography 456, 405-409 (1988). https://doi.org/10.1016/0021-9673(86)80039-5
Canavalia	ensiformis	Canavalia ensiformis	Jack Bean	Canavanine	Acamovic, T. & D'Mello, J. P. F. HPLC analysis of canavanine and canaline in Canavalia ensiformis, and in excreta and serum of chicks. Journal of the Science of Food and Agriculture 50, 63-77 (1990). https://doi.org/10.1002/jsfa.2740500108
Canavalia	gladiata	Canavalia gladiata	Sword beans	Canavanine	Rosenthal, G. A. Interrelation of canavanine and urease in seeds of the lotoideae. Journal of Experimental Botany 25, 609-613 (1974).
Canavalia	gladiata	Canavalia gladiata	Sword beans	Canavanine	Bell, E. A., Lackey, J. A. & Polhill, R. M. Systematic significance of canavanine in the Papilionoideae (Faboideae). Biochem. Syst. Ecol. 6, 201-212 (1978). https://doi.org/10.1016/0305-1978(78)90008-x
Canavalia	gladiata	Canavalia gladiata	Sword beans	Canavanine	Ekanayake, S., Skog, K. & Asp, N. G. Canavanine content in sword beans ():: Analysis and effect of processing. Food and Chemical Toxicology 45, 797-803 (2007). https://doi.org/10.1016/j.fct.2006.10.030
Canavalia	lineata	Canavalia lineata		Canavanine	Bell, E. A., Lackey, J. A. & Polhill, R. M. Systematic significance of canavanine in the Papilionoideae (Faboideae). Biochem. Syst. Ecol. 6, 201-212 (1978). https://doi.org/10.1016/0305-1978(78)90008-x
Canavalia	lineata	Canavalia lineata		Canavanine	Hwang, I. D., Kim, S. G. & Kwon, Y. M. Canavanine metabolism in tissue cultures of Canavalia lineata. Plant Cell Tiss Org 45, 17-23 (1996). https://doi.org/Doi 10.1007/Bf00043423
Canavalia	maritima	Canavalia maritima		Canavanine	Rosenthal, G. A. Interrelation of canavanine and urease in seeds of the lotoideae. Journal of Experimental Botany 25, 609-613 (1974).
Canavalia	rosea	Canavalia rosea		Canavanine	Bell, E. A., Lackey, J. A. & Polhill, R. M. Systematic significance of canavanine in the Papilionoideae (Faboideae). Biochem. Syst. Ecol. 6, 201-212 (1978). https://doi.org/10.1016/0305-1978(78)90008-x
Canavalia	septentrionalis	Canavalia septentrionalis		Canavanine	Rosenthal, G. A. Interrelation of canavanine and urease in seeds of the lotoideae. Journal of Experimental Botany 25, 609-613 (1974).
Canavalia	septentrionalis	Canavalia septentrionalis		Canavanine	Bell, E. A., Lackey, J. A. & Polhill, R. M. Systematic significance of canavanine in the Papilionoideae (Faboideae). Biochem. Syst. Ecol. 6, 201-212 (1978). https://doi.org/10.1016/0305-1978(78)90008-x
Canavalia	virosa	Canavalia virosa		Canavanine	Bell, E. A., Lackey, J. A. & Polhill, R. M. Systematic significance of canavanine in the Papilionoideae (Faboideae). Biochem. Syst. Ecol. 6, 201-212 (1978). https://doi.org/10.1016/0305-1978(78)90008-x
Caragana	(6 specis)	Caragana (6 specis)		Canavanine	Turner, B. L. & Harborne, J. B. Distribution of canavanine in the plant kingdom. Phytochemistry 6, 863-866 (1967). https://doi.org/10.1016/s0031-9422(00)86033-1
Caragana	arborescens	Caragana arborescens		Canavanine	Bell, E. A. Canavanine and related compounds in Leguminosae. Biochem J 70, 617-619 (1958). https://doi.org/10.1042/bj0700617
Caragana	arborescens	Caragana arborescens		Canavanine	Bell, E. A. Canavanine in the Leguminosae. Biochem J 75, 618-620 (1960). https://doi.org/10.1042/bj0750618
Caragana	arborescens	Caragana arborescens		Canavanine	Williams, S. E. & Hunt, G. E. Canavanine distribution in jack bean fruit during fruit growth. Planta 77, 192-202 (1967). https://doi.org/10.1007/bf00387456
Caragana	arborescens	Caragana arborescens		Canavanine	Rosenthal, G. A. Interrelation of canavanine and urease in seeds of the lotoideae. Journal of Experimental Botany 25, 609-613 (1974).
Caragana	spinosa	Caragana spinosa		Canavanine	Rosenthal, G. A. Interrelation of canavanine and urease in seeds of the lotoideae. Journal of Experimental Botany 25, 609-613 (1974).
Carmichaelia	angusta	Carmichaelia angusta		Canavanine	Bell, E. A., Lackey, J. A. & Polhill, R. M. Systematic significance of canavanine in the Papilionoideae (Faboideae). Biochem. Syst. Ecol. 6, 201-212 (1978). https://doi.org/10.1016/0305-1978(78)90008-x
Carmichaelia	petriei	Carmichaelia petriei		Canavanine	Bell, E. A., Lackey, J. A. & Polhill, R. M. Systematic significance of canavanine in the Papilionoideae (Faboideae). Biochem. Syst. Ecol. 6, 201-212 (1978). https://doi.org/10.1016/0305-1978(78)90008-x
Carmichaelia	wiliamsii	Carmichaelia wiliamsii		Canavanine	Bell, E. A., Lackey, J. A. & Polhill, R. M. Systematic significance of canavanine in the Papilionoideae (Faboideae). Biochem. Syst. Ecol. 6, 201-212 (1978). https://doi.org/10.1016/0305-1978(78)90008-x
Centrolobium	arenarium	Centrolobium arenarium		Canavanine	Bell, E. A., Lackey, J. A. & Polhill, R. M. Systematic significance of canavanine in the Papilionoideae (Faboideae). Biochem. Syst. Ecol. 6, 201-212 (1978). https://doi.org/10.1016/0305-1978(78)90008-x
Centrolobium	brasilianum	Centrolobium brasilianum		Canavanine	Bell, E. A., Lackey, J. A. & Polhill, R. M. Systematic significance of canavanine in the Papilionoideae (Faboideae). Biochem. Syst. Ecol. 6, 201-212 (1978). https://doi.org/10.1016/0305-1978(78)90008-x
Centrolobium	paraense	Centrolobium paraense		Canavanine	Bell, E. A., Lackey, J. A. & Polhill, R. M. Systematic significance of canavanine in the Papilionoideae (Faboideae). Biochem. Syst. Ecol. 6, 201-212 (1978). https://doi.org/10.1016/0305-1978(78)90008-x
Centrolobium	plumieri	Centrolobium plumieri		Canavanine	Bell, E. A., Lackey, J. A. & Polhill, R. M. Systematic significance of canavanine in the Papilionoideae (Faboideae). Biochem. Syst. Ecol. 6, 201-212 (1978). https://doi.org/10.1016/0305-1978(78)90008-x
Centrolobium	pubescans	Centrolobium pubescans		Canavanine	Bell, E. A., Lackey, J. A. & Polhill, R. M. Systematic significance of canavanine in the Papilionoideae (Faboideae). Biochem. Syst. Ecol. 6, 201-212 (1978). https://doi.org/10.1016/0305-1978(78)90008-x
Centrolobium	sagittatum	Centrolobium sagittatum		Canavanine	Bell, E. A., Lackey, J. A. & Polhill, R. M. Systematic significance of canavanine in the Papilionoideae (Faboideae). Biochem. Syst. Ecol. 6, 201-212 (1978). https://doi.org/10.1016/0305-1978(78)90008-x
Centrolobium	virginianum	Centrolobium virginianum		Canavanine	Bell, E. A., Lackey, J. A. & Polhill, R. M. Systematic significance of canavanine in the Papilionoideae (Faboideae). Biochem. Syst. Ecol. 6, 201-212 (1978). https://doi.org/10.1016/0305-1978(78)90008-x
Chesneya		Chesneya		Canavanine	Bell, E. A., Lackey, J. A. & Polhill, R. M. Systematic significance of canavanine in the Papilionoideae (Faboideae). Biochem. Syst. Ecol. 6, 201-212 (1978). https://doi.org/10.1016/0305-1978(78)90008-x
Chordospartium	stevensonii	Chordospartium stevensonii		Canavanine	Bell, E. A., Lackey, J. A. & Polhill, R. M. Systematic significance of canavanine in the Papilionoideae (Faboideae). Biochem. Syst. Ecol. 6, 201-212 (1978). https://doi.org/10.1016/0305-1978(78)90008-x
Clianthus	(2 species)	Clianthus (2 species)		Canavanine	Turner, B. L. & Harborne, J. B. Distribution of canavanine in the plant kingdom. Phytochemistry 6, 863-866 (1967). https://doi.org/10.1016/s0031-9422(00)86033-1
Clianthus	formosus	Clianthus formosus		Canavanine	Bell, E. A., Lackey, J. A. & Polhill, R. M. Systematic significance of canavanine in the Papilionoideae (Faboideae). Biochem. Syst. Ecol. 6, 201-212 (1978). https://doi.org/10.1016/0305-1978(78)90008-x
Clianthus	puniceus	Clianthus puniceus		Canavanine	Bell, E. A., Lackey, J. A. & Polhill, R. M. Systematic significance of canavanine in the Papilionoideae (Faboideae). Biochem. Syst. Ecol. 6, 201-212 (1978). https://doi.org/10.1016/0305-1978(78)90008-x
Collaea	aschersoniana	Collaea aschersoniana		Canavanine	Bell, E. A., Lackey, J. A. & Polhill, R. M. Systematic significance of canavanine in the Papilionoideae (Faboideae). Biochem. Syst. Ecol. 6, 201-212 (1978). https://doi.org/10.1016/0305-1978(78)90008-x
Collaea	speciosa	Collaea speciosa		Canavanine	Bell, E. A., Lackey, J. A. & Polhill, R. M. Systematic significance of canavanine in the Papilionoideae (Faboideae). Biochem. Syst. Ecol. 6, 201-212 (1978). https://doi.org/10.1016/0305-1978(78)90008-x
Colutea	arborescens	Colutea arborescens	Common Bladder Senna	Canavanine	Fearon, W. R. & Bell, E. A. Canavanine: detection and occurrence in Colutea arborescens. Biochem J 59, 221-224 (1955). https://doi.org/10.1042/bj0590221
Colutea	arborescens	Colutea arborescens	Common Bladder Senna	Canavanine	Rosenthal, G. A. Interrelation of canavanine and urease in seeds of the lotoideae. Journal of Experimental Botany 25, 609-613 (1974).
Colutea	arborescens	Colutea arborescens		Canavanine	Rosenthal, G. A. Interrelation of canavanine and urease in seeds of the lotoideae. Journal of Experimental Botany 25, 609-613 (1974).
Colutea	arborescens	Colutea arborescens		Canavanine	Bell, E. A., Lackey, J. A. & Polhill, R. M. Systematic significance of canavanine in the Papilionoideae (Faboideae). Biochem. Syst. Ecol. 6, 201-212 (1978). https://doi.org/10.1016/0305-1978(78)90008-x
Colutea	cilicica	Colutea cilicica		Canavanine	Bell, E. A., Lackey, J. A. & Polhill, R. M. Systematic significance of canavanine in the Papilionoideae (Faboideae). Biochem. Syst. Ecol. 6, 201-212 (1978). https://doi.org/10.1016/0305-1978(78)90008-x
Colutea	istria	Colutea istria		Canavanine	Bell, E. A., Lackey, J. A. & Polhill, R. M. Systematic significance of canavanine in the Papilionoideae (Faboideae). Biochem. Syst. Ecol. 6, 201-212 (1978). https://doi.org/10.1016/0305-1978(78)90008-x
Colutea	media	Colutea media		Canavanine	Bell, E. A. Canavanine in the Leguminosae. Biochem J 75, 618-620 (1960). https://doi.org/10.1042/bj0750618
Colutea	media	Colutea media		Canavanine	Bell, E. A., Lackey, J. A. & Polhill, R. M. Systematic significance of canavanine in the Papilionoideae (Faboideae). Biochem. Syst. Ecol. 6, 201-212 (1978). https://doi.org/10.1016/0305-1978(78)90008-x
Colutea	orientalis	Colutea orientalis		Canavanine	Bell, E. A., Lackey, J. A. & Polhill, R. M. Systematic significance of canavanine in the Papilionoideae (Faboideae). Biochem. Syst. Ecol. 6, 201-212 (1978). https://doi.org/10.1016/0305-1978(78)90008-x
Colutea	parsica	Colutea parsica		Canavanine	Bell, E. A., Lackey, J. A. & Polhill, R. M. Systematic significance of canavanine in the Papilionoideae (Faboideae). Biochem. Syst. Ecol. 6, 201-212 (1978). https://doi.org/10.1016/0305-1978(78)90008-x
Colutia	(6 species)	Colutia (6 species)		Canavanine	Turner, B. L. & Harborne, J. B. Distribution of canavanine in the plant kingdom. Phytochemistry 6, 863-866 (1967). https://doi.org/10.1016/s0031-9422(00)86033-1
Corallospartium	crassicaule	Corallospartium crassicaule		Canavanine	Bell, E. A., Lackey, J. A. & Polhill, R. M. Systematic significance of canavanine in the Papilionoideae (Faboideae). Biochem. Syst. Ecol. 6, 201-212 (1978). https://doi.org/10.1016/0305-1978(78)90008-x
Coronilla	(3 species)	Coronilla (3 species)		Canavanine	Turner, B. L. & Harborne, J. B. Distribution of canavanine in the plant kingdom. Phytochemistry 6, 863-866 (1967). https://doi.org/10.1016/s0031-9422(00)86033-1
Coronilla	amerus	Coronilla amerus		Canavanine	Bell, E. A., Lackey, J. A. & Polhill, R. M. Systematic significance of canavanine in the Papilionoideae (Faboideae). Biochem. Syst. Ecol. 6, 201-212 (1978). https://doi.org/10.1016/0305-1978(78)90008-x
Coronilla	coronata	Coronilla coronata		Canavanine	Bell, E. A., Lackey, J. A. & Polhill, R. M. Systematic significance of canavanine in the Papilionoideae (Faboideae). Biochem. Syst. Ecol. 6, 201-212 (1978). https://doi.org/10.1016/0305-1978(78)90008-x
Coronilla	emerus	Coronilla emerus		Canavanine	Bell, E. A. Canavanine and related compounds in Leguminosae. Biochem J 70, 617-619 (1958). https://doi.org/10.1042/bj0700617
Coronilla	vaginalis	Coronilla vaginalis		Canavanine	Bell, E. A., Lackey, J. A. & Polhill, R. M. Systematic significance of canavanine in the Papilionoideae (Faboideae). Biochem. Syst. Ecol. 6, 201-212 (1978). https://doi.org/10.1016/0305-1978(78)90008-x
Coronilla	valentina	Coronilla valentina		Canavanine	Bell, E. A., Lackey, J. A. & Polhill, R. M. Systematic significance of canavanine in the Papilionoideae (Faboideae). Biochem. Syst. Ecol. 6, 201-212 (1978). https://doi.org/10.1016/0305-1978(78)90008-x
Coronilla	varia	Coronilla varia		Canavanine	Bell, E. A., Lackey, J. A. & Polhill, R. M. Systematic significance of canavanine in the Papilionoideae (Faboideae). Biochem. Syst. Ecol. 6, 201-212 (1978). https://doi.org/10.1016/0305-1978(78)90008-x
Coursetia	(1 species)	Coursetia (1 species)		Canavanine	Turner, B. L. & Harborne, J. B. Distribution of canavanine in the plant kingdom. Phytochemistry 6, 863-866 (1967). https://doi.org/10.1016/s0031-9422(00)86033-1
Coursetia	arborea	Coursetia arborea		Canavanine	Lavin, M. The occurrence of canavanine in seeds of the tribe Robinieae. Biochem. Syst. Ecol. 14, 71-73 (1986). https://doi.org/10.1016/0305-1978(86)90087-6
Coursetia	axillaris	Coursetia axillaris		Canavanine	Bell, E. A., Lackey, J. A. & Polhill, R. M. Systematic significance of canavanine in the Papilionoideae (Faboideae). Biochem. Syst. Ecol. 6, 201-212 (1978). https://doi.org/10.1016/0305-1978(78)90008-x
Coursetia	axillaris	Coursetia axillaris		Canavanine	Lavin, M. The occurrence of canavanine in seeds of the tribe Robinieae. Biochem. Syst. Ecol. 14, 71-73 (1986). https://doi.org/10.1016/0305-1978(86)90087-6
Coursetia	brachyrhachis	Coursetia brachyrhachis		Canavanine	Lavin, M. The occurrence of canavanine in seeds of the tribe Robinieae. Biochem. Syst. Ecol. 14, 71-73 (1986). https://doi.org/10.1016/0305-1978(86)90087-6
Coursetia	dubia	Coursetia dubia		Canavanine	Lavin, M. The occurrence of canavanine in seeds of the tribe Robinieae. Biochem. Syst. Ecol. 14, 71-73 (1986). https://doi.org/10.1016/0305-1978(86)90087-6
Coursetia	fruticosa	Coursetia fruticosa		Canavanine	Lavin, M. The occurrence of canavanine in seeds of the tribe Robinieae. Biochem. Syst. Ecol. 14, 71-73 (1986). https://doi.org/10.1016/0305-1978(86)90087-6
Coursetia	glandulosa	Coursetia glandulosa		Canavanine	Bell, E. A., Lackey, J. A. & Polhill, R. M. Systematic significance of canavanine in the Papilionoideae (Faboideae). Biochem. Syst. Ecol. 6, 201-212 (1978). https://doi.org/10.1016/0305-1978(78)90008-x
Coursetia	guatemalensis	Coursetia guatemalensis		Canavanine	Lavin, M. The occurrence of canavanine in seeds of the tribe Robinieae. Biochem. Syst. Ecol. 14, 71-73 (1986). https://doi.org/10.1016/0305-1978(86)90087-6
Coursetia	hintonii	Coursetia hintonii		Canavanine	Lavin, M. The occurrence of canavanine in seeds of the tribe Robinieae. Biochem. Syst. Ecol. 14, 71-73 (1986). https://doi.org/10.1016/0305-1978(86)90087-6
Coursetia	mollis	Coursetia mollis		Canavanine	Lavin, M. The occurrence of canavanine in seeds of the tribe Robinieae. Biochem. Syst. Ecol. 14, 71-73 (1986). https://doi.org/10.1016/0305-1978(86)90087-6
Coursetia	planipetiolata	Coursetia planipetiolata		Canavanine	Lavin, M. The occurrence of canavanine in seeds of the tribe Robinieae. Biochem. Syst. Ecol. 14, 71-73 (1986). https://doi.org/10.1016/0305-1978(86)90087-6
Coursetia	polyphylla	Coursetia polyphylla		Canavanine	Lavin, M. The occurrence of canavanine in seeds of the tribe Robinieae. Biochem. Syst. Ecol. 14, 71-73 (1986). https://doi.org/10.1016/0305-1978(86)90087-6
Coursetia	seleri	Coursetia seleri		Canavanine	Lavin, M. The occurrence of canavanine in seeds of the tribe Robinieae. Biochem. Syst. Ecol. 14, 71-73 (1986). https://doi.org/10.1016/0305-1978(86)90087-6
Craca	bicolor	Craca bicolor		Canavanine	Lavin, M. The occurrence of canavanine in seeds of the tribe Robinieae. Biochem. Syst. Ecol. 14, 71-73 (1986). https://doi.org/10.1016/0305-1978(86)90087-6
Craca	caribaea	Craca caribaea		Canavanine	Lavin, M. The occurrence of canavanine in seeds of the tribe Robinieae. Biochem. Syst. Ecol. 14, 71-73 (1986). https://doi.org/10.1016/0305-1978(86)90087-6
Craca	chiapensis	Craca chiapensis		Canavanine	Lavin, M. The occurrence of canavanine in seeds of the tribe Robinieae. Biochem. Syst. Ecol. 14, 71-73 (1986). https://doi.org/10.1016/0305-1978(86)90087-6
Craca	edwardsii	Craca edwardsii		Canavanine	Lavin, M. The occurrence of canavanine in seeds of the tribe Robinieae. Biochem. Syst. Ecol. 14, 71-73 (1986). https://doi.org/10.1016/0305-1978(86)90087-6
Craca	fruticosa	Craca fruticosa		Canavanine	Lavin, M. The occurrence of canavanine in seeds of the tribe Robinieae. Biochem. Syst. Ecol. 14, 71-73 (1986). https://doi.org/10.1016/0305-1978(86)90087-6
Craca	glabella	Craca glabella		Canavanine	Lavin, M. The occurrence of canavanine in seeds of the tribe Robinieae. Biochem. Syst. Ecol. 14, 71-73 (1986). https://doi.org/10.1016/0305-1978(86)90087-6
Craca	glandulosa	Craca glandulosa		Canavanine	Lavin, M. The occurrence of canavanine in seeds of the tribe Robinieae. Biochem. Syst. Ecol. 14, 71-73 (1986). https://doi.org/10.1016/0305-1978(86)90087-6
Craca	sericea	Craca sericea		Canavanine	Lavin, M. The occurrence of canavanine in seeds of the tribe Robinieae. Biochem. Syst. Ecol. 14, 71-73 (1986). https://doi.org/10.1016/0305-1978(86)90087-6
Craca	trifoliolata	Craca trifoliolata		Canavanine	Lavin, M. The occurrence of canavanine in seeds of the tribe Robinieae. Biochem. Syst. Ecol. 14, 71-73 (1986). https://doi.org/10.1016/0305-1978(86)90087-6
Cyamopsis	tetragonoloba	Cyamopsis tetragonoloba		Canavanine	Bell, E. A., Lackey, J. A. & Polhill, R. M. Systematic significance of canavanine in the Papilionoideae (Faboideae). Biochem. Syst. Ecol. 6, 201-212 (1978). https://doi.org/10.1016/0305-1978(78)90008-x
Cymbosama	roseum	Cymbosama roseum		Canavanine	Bell, E. A., Lackey, J. A. & Polhill, R. M. Systematic significance of canavanine in the Papilionoideae (Faboideae). Biochem. Syst. Ecol. 6, 201-212 (1978). https://doi.org/10.1016/0305-1978(78)90008-x
Desmodium	blandum	Desmodium blandum		Canavanine	Bell, E. A., Lackey, J. A. & Polhill, R. M. Systematic significance of canavanine in the Papilionoideae (Faboideae). Biochem. Syst. Ecol. 6, 201-212 (1978). https://doi.org/10.1016/0305-1978(78)90008-x
Desmodium	canadense	Desmodium canadense		Canavanine	Bell, E. A., Lackey, J. A. & Polhill, R. M. Systematic significance of canavanine in the Papilionoideae (Faboideae). Biochem. Syst. Ecol. 6, 201-212 (1978). https://doi.org/10.1016/0305-1978(78)90008-x
Desmodium	caudatum	Desmodium caudatum		Canavanine	Bell, E. A., Lackey, J. A. & Polhill, R. M. Systematic significance of canavanine in the Papilionoideae (Faboideae). Biochem. Syst. Ecol. 6, 201-212 (1978). https://doi.org/10.1016/0305-1978(78)90008-x
Desmodium	elegans	Desmodium elegans		Canavanine	Bell, E. A., Lackey, J. A. & Polhill, R. M. Systematic significance of canavanine in the Papilionoideae (Faboideae). Biochem. Syst. Ecol. 6, 201-212 (1978). https://doi.org/10.1016/0305-1978(78)90008-x
Desmodium	gltinosum	Desmodium gltinosum		Canavanine	Bell, E. A., Lackey, J. A. & Polhill, R. M. Systematic significance of canavanine in the Papilionoideae (Faboideae). Biochem. Syst. Ecol. 6, 201-212 (1978). https://doi.org/10.1016/0305-1978(78)90008-x
Desmodium	haterocarpum	Desmodium haterocarpum		Canavanine	Bell, E. A., Lackey, J. A. & Polhill, R. M. Systematic significance of canavanine in the Papilionoideae (Faboideae). Biochem. Syst. Ecol. 6, 201-212 (1978). https://doi.org/10.1016/0305-1978(78)90008-x
Desmodium	intortum	Desmodium intortum		Canavanine	Bell, E. A., Lackey, J. A. & Polhill, R. M. Systematic significance of canavanine in the Papilionoideae (Faboideae). Biochem. Syst. Ecol. 6, 201-212 (1978). https://doi.org/10.1016/0305-1978(78)90008-x
Desmodium	motorium	Desmodium motorium		Canavanine	Bell, E. A., Lackey, J. A. & Polhill, R. M. Systematic significance of canavanine in the Papilionoideae (Faboideae). Biochem. Syst. Ecol. 6, 201-212 (1978). https://doi.org/10.1016/0305-1978(78)90008-x
Desmodium	podocarpum	Desmodium podocarpum		Canavanine	Bell, E. A., Lackey, J. A. & Polhill, R. M. Systematic significance of canavanine in the Papilionoideae (Faboideae). Biochem. Syst. Ecol. 6, 201-212 (1978). https://doi.org/10.1016/0305-1978(78)90008-x
Desmodium	pulchallum	Desmodium pulchallum		Canavanine	Bell, E. A., Lackey, J. A. & Polhill, R. M. Systematic significance of canavanine in the Papilionoideae (Faboideae). Biochem. Syst. Ecol. 6, 201-212 (1978). https://doi.org/10.1016/0305-1978(78)90008-x
Desmodium	rensonii	Desmodium rensonii		Canavanine	Bell, E. A., Lackey, J. A. & Polhill, R. M. Systematic significance of canavanine in the Papilionoideae (Faboideae). Biochem. Syst. Ecol. 6, 201-212 (1978). https://doi.org/10.1016/0305-1978(78)90008-x
Desmodium	tortuosum	Desmodium tortuosum		Canavanine	Bell, E. A., Lackey, J. A. & Polhill, R. M. Systematic significance of canavanine in the Papilionoideae (Faboideae). Biochem. Syst. Ecol. 6, 201-212 (1978). https://doi.org/10.1016/0305-1978(78)90008-x
Desmodium	uncinatum	Desmodium uncinatum		Canavanine	Bell, E. A., Lackey, J. A. & Polhill, R. M. Systematic significance of canavanine in the Papilionoideae (Faboideae). Biochem. Syst. Ecol. 6, 201-212 (1978). https://doi.org/10.1016/0305-1978(78)90008-x
Dillwynia	juniperina	Dillwynia juniperina		Canavanine	Turner, B. L. & Harborne, J. B. Distribution of canavanine in the plant kingdom. Phytochemistry 6, 863-866 (1967). https://doi.org/10.1016/s0031-9422(00)86033-1
Dillwynia	ericifolla	Dillwynia ericifolla		Canavanine	Turner, B. L. & Harborne, J. B. Distribution of canavanine in the plant kingdom. Phytochemistry 6, 863-866 (1967). https://doi.org/10.1016/s0031-9422(00)86033-1
Dillwynia	ericifolla	Dillwynia ericifolla		Canavanine	Bell, E. A., Lackey, J. A. & Polhill, R. M. Systematic significance of canavanine in the Papilionoideae (Faboideae). Biochem. Syst. Ecol. 6, 201-212 (1978). https://doi.org/10.1016/0305-1978(78)90008-x
Dillwynia	glaberrima	Dillwynia glaberrima		Canavanine	Bell, E. A., Lackey, J. A. & Polhill, R. M. Systematic significance of canavanine in the Papilionoideae (Faboideae). Biochem. Syst. Ecol. 6, 201-212 (1978). https://doi.org/10.1016/0305-1978(78)90008-x
Dillwynia	juniperina	Dillwynia juniperina		Canavanine	Bell, E. A., Lackey, J. A. & Polhill, R. M. Systematic significance of canavanine in the Papilionoideae (Faboideae). Biochem. Syst. Ecol. 6, 201-212 (1978). https://doi.org/10.1016/0305-1978(78)90008-x
Dillwynia	sericea	Dillwynia sericea		Canavanine	Turner, B. L. & Harborne, J. B. Distribution of canavanine in the plant kingdom. Phytochemistry 6, 863-866 (1967). https://doi.org/10.1016/s0031-9422(00)86033-1
Dillwynia	sericea	Dillwynia sericea		Canavanine	Bell, E. A., Lackey, J. A. & Polhill, R. M. Systematic significance of canavanine in the Papilionoideae (Faboideae). Biochem. Syst. Ecol. 6, 201-212 (1978). https://doi.org/10.1016/0305-1978(78)90008-x
Dioclea	guianensis	Dioclea guianensis		Canavanine	Bell, E. A., Lackey, J. A. & Polhill, R. M. Systematic significance of canavanine in the Papilionoideae (Faboideae). Biochem. Syst. Ecol. 6, 201-212 (1978). https://doi.org/10.1016/0305-1978(78)90008-x
Dioclea	megacarpa	Dioclea megacarpa		Canavanine	Bell, E. A., Lackey, J. A. & Polhill, R. M. Systematic significance of canavanine in the Papilionoideae (Faboideae). Biochem. Syst. Ecol. 6, 201-212 (1978). https://doi.org/10.1016/0305-1978(78)90008-x
Dioclea	No. 11722	Dioclea No. 11722		Canavanine	Bell, E. A., Lackey, J. A. & Polhill, R. M. Systematic significance of canavanine in the Papilionoideae (Faboideae). Biochem. Syst. Ecol. 6, 201-212 (1978). https://doi.org/10.1016/0305-1978(78)90008-x
Dioclea	No. 9068	Dioclea No. 9068		Canavanine	Bell, E. A., Lackey, J. A. & Polhill, R. M. Systematic significance of canavanine in the Papilionoideae (Faboideae). Biochem. Syst. Ecol. 6, 201-212 (1978). https://doi.org/10.1016/0305-1978(78)90008-x
Dioclea	paraguayensis	Dioclea paraguayensis		Canavanine	Bell, E. A., Lackey, J. A. & Polhill, R. M. Systematic significance of canavanine in the Papilionoideae (Faboideae). Biochem. Syst. Ecol. 6, 201-212 (1978). https://doi.org/10.1016/0305-1978(78)90008-x
Dioclea	vigata	Dioclea vigata		Canavanine	Bell, E. A., Lackey, J. A. & Polhill, R. M. Systematic significance of canavanine in the Papilionoideae (Faboideae). Biochem. Syst. Ecol. 6, 201-212 (1978). https://doi.org/10.1016/0305-1978(78)90008-x
Dioclea	wilsonii	Dioclea wilsonii		Canavanine	Bell, E. A., Lackey, J. A. & Polhill, R. M. Systematic significance of canavanine in the Papilionoideae (Faboideae). Biochem. Syst. Ecol. 6, 201-212 (1978). https://doi.org/10.1016/0305-1978(78)90008-x
Dismodium	(5 species)	Dismodium (5 species)		Canavanine	Turner, B. L. & Harborne, J. B. Distribution of canavanine in the plant kingdom. Phytochemistry 6, 863-866 (1967). https://doi.org/10.1016/s0031-9422(00)86033-1
Dorycnium	hirsutum	Dorycnium hirsutum		Canavanine	Rosenthal, G. A. Interrelation of canavanine and urease in seeds of the lotoideae. Journal of Experimental Botany 25, 609-613 (1974).
Dorynium	erectum	Dorynium erectum		Canavanine	Bell, E. A., Lackey, J. A. & Polhill, R. M. Systematic significance of canavanine in the Papilionoideae (Faboideae). Biochem. Syst. Ecol. 6, 201-212 (1978). https://doi.org/10.1016/0305-1978(78)90008-x
Dorynium	hirsutum	Dorynium hirsutum		Canavanine	Bell, E. A., Lackey, J. A. & Polhill, R. M. Systematic significance of canavanine in the Papilionoideae (Faboideae). Biochem. Syst. Ecol. 6, 201-212 (1978). https://doi.org/10.1016/0305-1978(78)90008-x
Dorynium	pentaphyllum	Dorynium pentaphyllum		Canavanine	Bell, E. A., Lackey, J. A. & Polhill, R. M. Systematic significance of canavanine in the Papilionoideae (Faboideae). Biochem. Syst. Ecol. 6, 201-212 (1978). https://doi.org/10.1016/0305-1978(78)90008-x
Dorynium	rectum	Dorynium rectum		Canavanine	Bell, E. A., Lackey, J. A. & Polhill, R. M. Systematic significance of canavanine in the Papilionoideae (Faboideae). Biochem. Syst. Ecol. 6, 201-212 (1978). https://doi.org/10.1016/0305-1978(78)90008-x
Eutaxia	microphylla	Eutaxia microphylla		Canavanine	Bell, E. A., Lackey, J. A. & Polhill, R. M. Systematic significance of canavanine in the Papilionoideae (Faboideae). Biochem. Syst. Ecol. 6, 201-212 (1978). https://doi.org/10.1016/0305-1978(78)90008-x
Galactia	(1 species)	Galactia (1 species)		Canavanine	Turner, B. L. & Harborne, J. B. Distribution of canavanine in the plant kingdom. Phytochemistry 6, 863-866 (1967). https://doi.org/10.1016/s0031-9422(00)86033-1
Galactia	argentina	Galactia argentina		Canavanine	Bell, E. A., Lackey, J. A. & Polhill, R. M. Systematic significance of canavanine in the Papilionoideae (Faboideae). Biochem. Syst. Ecol. 6, 201-212 (1978). https://doi.org/10.1016/0305-1978(78)90008-x
Galactia	canescens	Galactia canescens		Canavanine	Bell, E. A., Lackey, J. A. & Polhill, R. M. Systematic significance of canavanine in the Papilionoideae (Faboideae). Biochem. Syst. Ecol. 6, 201-212 (1978). https://doi.org/10.1016/0305-1978(78)90008-x
Galactia	jussiaeana	Galactia jussiaeana		Canavanine	Bell, E. A., Lackey, J. A. & Polhill, R. M. Systematic significance of canavanine in the Papilionoideae (Faboideae). Biochem. Syst. Ecol. 6, 201-212 (1978). https://doi.org/10.1016/0305-1978(78)90008-x
Galactia	magaolophylla	Galactia magaolophylla		Canavanine	Bell, E. A., Lackey, J. A. & Polhill, R. M. Systematic significance of canavanine in the Papilionoideae (Faboideae). Biochem. Syst. Ecol. 6, 201-212 (1978). https://doi.org/10.1016/0305-1978(78)90008-x
Galactia	manti	Galactia manti		Canavanine	Bell, E. A., Lackey, J. A. & Polhill, R. M. Systematic significance of canavanine in the Papilionoideae (Faboideae). Biochem. Syst. Ecol. 6, 201-212 (1978). https://doi.org/10.1016/0305-1978(78)90008-x
Galactia	muellari	Galactia muellari		Canavanine	Bell, E. A., Lackey, J. A. & Polhill, R. M. Systematic significance of canavanine in the Papilionoideae (Faboideae). Biochem. Syst. Ecol. 6, 201-212 (1978). https://doi.org/10.1016/0305-1978(78)90008-x
Galactia	Stneophylla	Galactia Stneophylla		Canavanine	Bell, E. A., Lackey, J. A. & Polhill, R. M. Systematic significance of canavanine in the Papilionoideae (Faboideae). Biochem. Syst. Ecol. 6, 201-212 (1978). https://doi.org/10.1016/0305-1978(78)90008-x
Galactia	striata	Galactia striata		Canavanine	Bell, E. A., Lackey, J. A. & Polhill, R. M. Systematic significance of canavanine in the Papilionoideae (Faboideae). Biochem. Syst. Ecol. 6, 201-212 (1978). https://doi.org/10.1016/0305-1978(78)90008-x
Galactia	tenuiflora	Galactia tenuiflora		Canavanine	Bell, E. A., Lackey, J. A. & Polhill, R. M. Systematic significance of canavanine in the Papilionoideae (Faboideae). Biochem. Syst. Ecol. 6, 201-212 (1978). https://doi.org/10.1016/0305-1978(78)90008-x
Galega	(1 species)	Galega (1 species)		Canavanine	Turner, B. L. & Harborne, J. B. Distribution of canavanine in the plant kingdom. Phytochemistry 6, 863-866 (1967). https://doi.org/10.1016/s0031-9422(00)86033-1
Galega	officinalis	Galega officinalis		Canavanine	Bell, E. A., Lackey, J. A. & Polhill, R. M. Systematic significance of canavanine in the Papilionoideae (Faboideae). Biochem. Syst. Ecol. 6, 201-212 (1978). https://doi.org/10.1016/0305-1978(78)90008-x
Gliricidia	(1 species)	Gliricidia (1 species)		Canavanine	Turner, B. L. & Harborne, J. B. Distribution of canavanine in the plant kingdom. Phytochemistry 6, 863-866 (1967). https://doi.org/10.1016/s0031-9422(00)86033-1
Gliricidia	ehrenbergii	Gliricidia ehrenbergii		Canavanine	Lavin, M. The occurrence of canavanine in seeds of the tribe Robinieae. Biochem. Syst. Ecol. 14, 71-73 (1986). https://doi.org/10.1016/0305-1978(86)90087-6
Gliricidia	meistophylla	Gliricidia meistophylla		Canavanine	Lavin, M. The occurrence of canavanine in seeds of the tribe Robinieae. Biochem. Syst. Ecol. 14, 71-73 (1986). https://doi.org/10.1016/0305-1978(86)90087-6
Glottidium	vescarium	Glottidium vescarium		Canavanine	Lavin, M. The occurrence of canavanine in seeds of the tribe Robinieae. Biochem. Syst. Ecol. 14, 71-73 (1986). https://doi.org/10.1016/0305-1978(86)90087-6
Glycine	sinensis	Glycine sinensis		Canavanine	Turner, B. L. & Harborne, J. B. Distribution of canavanine in the plant kingdom. Phytochemistry 6, 863-866 (1967). https://doi.org/10.1016/s0031-9422(00)86033-1
Glycyrrhiza	(2 species)	Glycyrrhiza (2 species)		Canavanine	Turner, B. L. & Harborne, J. B. Distribution of canavanine in the plant kingdom. Phytochemistry 6, 863-866 (1967). https://doi.org/10.1016/s0031-9422(00)86033-1
Glycyrrhiza	echinata	Glycyrrhiza echinata		Canavanine	Rosenthal, G. A. Interrelation of canavanine and urease in seeds of the lotoideae. Journal of Experimental Botany 25, 609-613 (1974).
Glycyrrhiza	echinata	Glycyrrhiza echinata		Canavanine	Bell, E. A., Lackey, J. A. & Polhill, R. M. Systematic significance of canavanine in the Papilionoideae (Faboideae). Biochem. Syst. Ecol. 6, 201-212 (1978). https://doi.org/10.1016/0305-1978(78)90008-x
Glycyrrhiza	glabra	Glycyrrhiza glabra		Canavanine	Bell, E. A., Lackey, J. A. & Polhill, R. M. Systematic significance of canavanine in the Papilionoideae (Faboideae). Biochem. Syst. Ecol. 6, 201-212 (1978). https://doi.org/10.1016/0305-1978(78)90008-x
Gomopholobium	huegelii	Gomopholobium huegelii		Canavanine	Bell, E. A., Lackey, J. A. & Polhill, R. M. Systematic significance of canavanine in the Papilionoideae (Faboideae). Biochem. Syst. Ecol. 6, 201-212 (1978). https://doi.org/10.1016/0305-1978(78)90008-x
Gomopholobium	marginatum	Gomopholobium marginatum		Canavanine	Bell, E. A., Lackey, J. A. & Polhill, R. M. Systematic significance of canavanine in the Papilionoideae (Faboideae). Biochem. Syst. Ecol. 6, 201-212 (1978). https://doi.org/10.1016/0305-1978(78)90008-x
Gomopholobium	tomentosum	Gomopholobium tomentosum		Canavanine	Bell, E. A., Lackey, J. A. & Polhill, R. M. Systematic significance of canavanine in the Papilionoideae (Faboideae). Biochem. Syst. Ecol. 6, 201-212 (1978). https://doi.org/10.1016/0305-1978(78)90008-x
Gomopholobium	venustum	Gomopholobium venustum		Canavanine	Bell, E. A., Lackey, J. A. & Polhill, R. M. Systematic significance of canavanine in the Papilionoideae (Faboideae). Biochem. Syst. Ecol. 6, 201-212 (1978). https://doi.org/10.1016/0305-1978(78)90008-x
Gompholobium	marginatum	Gompholobium marginatum		Canavanine	Turner, B. L. & Harborne, J. B. Distribution of canavanine in the plant kingdom. Phytochemistry 6, 863-866 (1967). https://doi.org/10.1016/s0031-9422(00)86033-1
Gompholobium	tomentosum	Gompholobium tomentosum		Canavanine	Turner, B. L. & Harborne, J. B. Distribution of canavanine in the plant kingdom. Phytochemistry 6, 863-866 (1967). https://doi.org/10.1016/s0031-9422(00)86033-1
Gonocytisus	lotifolia	Gonocytisus lotifolia		Canavanine	Bell, E. A., Lackey, J. A. & Polhill, R. M. Systematic significance of canavanine in the Papilionoideae (Faboideae). Biochem. Syst. Ecol. 6, 201-212 (1978). https://doi.org/10.1016/0305-1978(78)90008-x
Gonocytisus	pubescens	Gonocytisus pubescens		Canavanine	Bell, E. A., Lackey, J. A. & Polhill, R. M. Systematic significance of canavanine in the Papilionoideae (Faboideae). Biochem. Syst. Ecol. 6, 201-212 (1978). https://doi.org/10.1016/0305-1978(78)90008-x
Halimodendron	(1 species)	Halimodendron (1 species)		Canavanine	Turner, B. L. & Harborne, J. B. Distribution of canavanine in the plant kingdom. Phytochemistry 6, 863-866 (1967). https://doi.org/10.1016/s0031-9422(00)86033-1
Halimodendron	comptoniana	Halimodendron comptoniana		Canavanine	Bell, E. A., Lackey, J. A. & Polhill, R. M. Systematic significance of canavanine in the Papilionoideae (Faboideae). Biochem. Syst. Ecol. 6, 201-212 (1978). https://doi.org/10.1016/0305-1978(78)90008-x
Halimodendron	halodendron	Halimodendron halodendron		Canavanine	Bell, E. A., Lackey, J. A. & Polhill, R. M. Systematic significance of canavanine in the Papilionoideae (Faboideae). Biochem. Syst. Ecol. 6, 201-212 (1978). https://doi.org/10.1016/0305-1978(78)90008-x
Halimodendron	violacea	Halimodendron violacea		Canavanine	Bell, E. A., Lackey, J. A. & Polhill, R. M. Systematic significance of canavanine in the Papilionoideae (Faboideae). Biochem. Syst. Ecol. 6, 201-212 (1978). https://doi.org/10.1016/0305-1978(78)90008-x
Hardenbergia	monophylla	Hardenbergia monophylla		Canavanine	Turner, B. L. & Harborne, J. B. Distribution of canavanine in the plant kingdom. Phytochemistry 6, 863-866 (1967). https://doi.org/10.1016/s0031-9422(00)86033-1
Hedysarum	(7 species)	Hedysarum (7 species)		Canavanine	Turner, B. L. & Harborne, J. B. Distribution of canavanine in the plant kingdom. Phytochemistry 6, 863-866 (1967). https://doi.org/10.1016/s0031-9422(00)86033-1
Hedysarum	alpinum	Hedysarum alpinum		Canavanine	Bell, E. A., Lackey, J. A. & Polhill, R. M. Systematic significance of canavanine in the Papilionoideae (Faboideae). Biochem. Syst. Ecol. 6, 201-212 (1978). https://doi.org/10.1016/0305-1978(78)90008-x
Hedysarum	capitatum	Hedysarum capitatum		Canavanine	Bell, E. A., Lackey, J. A. & Polhill, R. M. Systematic significance of canavanine in the Papilionoideae (Faboideae). Biochem. Syst. Ecol. 6, 201-212 (1978). https://doi.org/10.1016/0305-1978(78)90008-x
Hedysarum	cinerascens	Hedysarum cinerascens		Canavanine	Bell, E. A., Lackey, J. A. & Polhill, R. M. Systematic significance of canavanine in the Papilionoideae (Faboideae). Biochem. Syst. Ecol. 6, 201-212 (1978). https://doi.org/10.1016/0305-1978(78)90008-x
Hedysarum	coronarium	Hedysarum coronarium		Canavanine	Bell, E. A. Canavanine and related compounds in Leguminosae. Biochem J 70, 617-619 (1958). https://doi.org/10.1042/bj0700617
Hedysarum	coronarium	Hedysarum coronarium		Canavanine	Rosenthal, G. A. Interrelation of canavanine and urease in seeds of the lotoideae. Journal of Experimental Botany 25, 609-613 (1974).
Hedysarum	coronarium	Hedysarum coronarium		Canavanine	Bell, E. A., Lackey, J. A. & Polhill, R. M. Systematic significance of canavanine in the Papilionoideae (Faboideae). Biochem. Syst. Ecol. 6, 201-212 (1978). https://doi.org/10.1016/0305-1978(78)90008-x
Hedysarum	mackensii	Hedysarum mackensii		Canavanine	Bell, E. A., Lackey, J. A. & Polhill, R. M. Systematic significance of canavanine in the Papilionoideae (Faboideae). Biochem. Syst. Ecol. 6, 201-212 (1978). https://doi.org/10.1016/0305-1978(78)90008-x
Hedysarum	obscurum	Hedysarum obscurum		Canavanine	Bell, E. A., Lackey, J. A. & Polhill, R. M. Systematic significance of canavanine in the Papilionoideae (Faboideae). Biochem. Syst. Ecol. 6, 201-212 (1978). https://doi.org/10.1016/0305-1978(78)90008-x
Hedysarum	semenovii	Hedysarum semenovii		Canavanine	Bell, E. A., Lackey, J. A. & Polhill, R. M. Systematic significance of canavanine in the Papilionoideae (Faboideae). Biochem. Syst. Ecol. 6, 201-212 (1978). https://doi.org/10.1016/0305-1978(78)90008-x
Hedysarum	sibiricum	Hedysarum sibiricum		Canavanine	Bell, E. A., Lackey, J. A. & Polhill, R. M. Systematic significance of canavanine in the Papilionoideae (Faboideae). Biochem. Syst. Ecol. 6, 201-212 (1978). https://doi.org/10.1016/0305-1978(78)90008-x
Hedysarum	varium	Hedysarum varium		Canavanine	Bell, E. A., Lackey, J. A. & Polhill, R. M. Systematic significance of canavanine in the Papilionoideae (Faboideae). Biochem. Syst. Ecol. 6, 201-212 (1978). https://doi.org/10.1016/0305-1978(78)90008-x
Hippocrepis	comosa	Hippocrepis comosa		Canavanine	Turner, B. L. & Harborne, J. B. Distribution of canavanine in the plant kingdom. Phytochemistry 6, 863-866 (1967). https://doi.org/10.1016/s0031-9422(00)86033-1
Hippocrepis	comosa	Hippocrepis comosa		Canavanine	Bell, E. A., Lackey, J. A. & Polhill, R. M. Systematic significance of canavanine in the Papilionoideae (Faboideae). Biochem. Syst. Ecol. 6, 201-212 (1978). https://doi.org/10.1016/0305-1978(78)90008-x
Hymenocarpos	cornicina	Hymenocarpos cornicina		Canavanine	Elamine, Y., Alaiz, M., Giron-Calle, J., Guine, R. P. F. & Vioque, J. Nutritional Characteristics of the Seed Protein in 23 Mediterranean Legumes. Agronomy-Basel 12 (2022). https://doi.org/10.3390/agronomy12020400
Hymenocarpos	lotoides	Hymenocarpos lotoides		Canavanine	Elamine, Y., Alaiz, M., Giron-Calle, J., Guine, R. P. F. & Vioque, J. Nutritional Characteristics of the Seed Protein in 23 Mediterranean Legumes. Agronomy-Basel 12 (2022). https://doi.org/10.3390/agronomy12020400
Hymenocarpus	(1 species)	Hymenocarpus (1 species)		Canavanine	Turner, B. L. & Harborne, J. B. Distribution of canavanine in the plant kingdom. Phytochemistry 6, 863-866 (1967). https://doi.org/10.1016/s0031-9422(00)86033-1
Hymenocarpus	Cincinnatus	Hymenocarpus Cincinnatus		Canavanine	Bell, E. A., Lackey, J. A. & Polhill, R. M. Systematic significance of canavanine in the Papilionoideae (Faboideae). Biochem. Syst. Ecol. 6, 201-212 (1978). https://doi.org/10.1016/0305-1978(78)90008-x
Hypcalyptus	obcordatus	Hypcalyptus obcordatus		Canavanine	Turner, B. L. & Harborne, J. B. Distribution of canavanine in the plant kingdom. Phytochemistry 6, 863-866 (1967). https://doi.org/10.1016/s0031-9422(00)86033-1
Hypocalyptus	coluteoides	Hypocalyptus coluteoides		Canavanine	Bell, E. A., Lackey, J. A. & Polhill, R. M. Systematic significance of canavanine in the Papilionoideae (Faboideae). Biochem. Syst. Ecol. 6, 201-212 (1978). https://doi.org/10.1016/0305-1978(78)90008-x
Hypocalyptus	oxalidifolius	Hypocalyptus oxalidifolius		Canavanine	Bell, E. A., Lackey, J. A. & Polhill, R. M. Systematic significance of canavanine in the Papilionoideae (Faboideae). Biochem. Syst. Ecol. 6, 201-212 (1978). https://doi.org/10.1016/0305-1978(78)90008-x
Hypocalyptus	sophoroides	Hypocalyptus sophoroides		Canavanine	Bell, E. A., Lackey, J. A. & Polhill, R. M. Systematic significance of canavanine in the Papilionoideae (Faboideae). Biochem. Syst. Ecol. 6, 201-212 (1978). https://doi.org/10.1016/0305-1978(78)90008-x
Indigofera	arrecta	Indigofera arrecta		Canavanine	Rosenthal, G. A. Interrelation of canavanine and urease in seeds of the lotoideae. Journal of Experimental Botany 25, 609-613 (1974).
Indigofera	arrecta	Indigofera arrecta		Canavanine	Bell, E. A., Lackey, J. A. & Polhill, R. M. Systematic significance of canavanine in the Papilionoideae (Faboideae). Biochem. Syst. Ecol. 6, 201-212 (1978). https://doi.org/10.1016/0305-1978(78)90008-x
Indigofera	brachystachya	Indigofera brachystachya		Canavanine	Bell, E. A., Lackey, J. A. & Polhill, R. M. Systematic significance of canavanine in the Papilionoideae (Faboideae). Biochem. Syst. Ecol. 6, 201-212 (1978). https://doi.org/10.1016/0305-1978(78)90008-x
Indigofera	cytisoides	Indigofera cytisoides		Canavanine	Bell, E. A., Lackey, J. A. & Polhill, R. M. Systematic significance of canavanine in the Papilionoideae (Faboideae). Biochem. Syst. Ecol. 6, 201-212 (1978). https://doi.org/10.1016/0305-1978(78)90008-x
Indigofera	densiflora	Indigofera densiflora		Canavanine	Bell, E. A., Lackey, J. A. & Polhill, R. M. Systematic significance of canavanine in the Papilionoideae (Faboideae). Biochem. Syst. Ecol. 6, 201-212 (1978). https://doi.org/10.1016/0305-1978(78)90008-x
Indigofera	frutescens	Indigofera frutescens		Canavanine	Bell, E. A., Lackey, J. A. & Polhill, R. M. Systematic significance of canavanine in the Papilionoideae (Faboideae). Biochem. Syst. Ecol. 6, 201-212 (1978). https://doi.org/10.1016/0305-1978(78)90008-x
Indigofera	gerardiana	Indigofera gerardiana		Canavanine	Bell, E. A. Canavanine and related compounds in Leguminosae. Biochem J 70, 617-619 (1958). https://doi.org/10.1042/bj0700617
Indigofera	gerardiana	Indigofera gerardiana		Canavanine	Bell, E. A., Lackey, J. A. & Polhill, R. M. Systematic significance of canavanine in the Papilionoideae (Faboideae). Biochem. Syst. Ecol. 6, 201-212 (1978). https://doi.org/10.1016/0305-1978(78)90008-x
Indigofera	heterantha	Indigofera heterantha		Canavanine	Bell, E. A., Lackey, J. A. & Polhill, R. M. Systematic significance of canavanine in the Papilionoideae (Faboideae). Biochem. Syst. Ecol. 6, 201-212 (1978). https://doi.org/10.1016/0305-1978(78)90008-x
Indigofera	hisuta	Indigofera hisuta		Canavanine	Bell, E. A., Lackey, J. A. & Polhill, R. M. Systematic significance of canavanine in the Papilionoideae (Faboideae). Biochem. Syst. Ecol. 6, 201-212 (1978). https://doi.org/10.1016/0305-1978(78)90008-x
Indigofera	jaliscensis	Indigofera jaliscensis		Canavanine	Bell, E. A., Lackey, J. A. & Polhill, R. M. Systematic significance of canavanine in the Papilionoideae (Faboideae). Biochem. Syst. Ecol. 6, 201-212 (1978). https://doi.org/10.1016/0305-1978(78)90008-x
Indigofera	kirilowii	Indigofera kirilowii		Canavanine	Bell, E. A., Lackey, J. A. & Polhill, R. M. Systematic significance of canavanine in the Papilionoideae (Faboideae). Biochem. Syst. Ecol. 6, 201-212 (1978). https://doi.org/10.1016/0305-1978(78)90008-x
Indigofera	linifolia	Indigofera linifolia		Canavanine	Bell, E. A., Lackey, J. A. & Polhill, R. M. Systematic significance of canavanine in the Papilionoideae (Faboideae). Biochem. Syst. Ecol. 6, 201-212 (1978). https://doi.org/10.1016/0305-1978(78)90008-x
Indigofera	mucronata	Indigofera mucronata		Canavanine	Bell, E. A., Lackey, J. A. & Polhill, R. M. Systematic significance of canavanine in the Papilionoideae (Faboideae). Biochem. Syst. Ecol. 6, 201-212 (1978). https://doi.org/10.1016/0305-1978(78)90008-x
Indigofera	oblongifolia	Indigofera oblongifolia		Canavanine	Bell, E. A., Lackey, J. A. & Polhill, R. M. Systematic significance of canavanine in the Papilionoideae (Faboideae). Biochem. Syst. Ecol. 6, 201-212 (1978). https://doi.org/10.1016/0305-1978(78)90008-x
Indigofera	pseudotinctoria	Indigofera pseudotinctoria		Canavanine	Bell, E. A., Lackey, J. A. & Polhill, R. M. Systematic significance of canavanine in the Papilionoideae (Faboideae). Biochem. Syst. Ecol. 6, 201-212 (1978). https://doi.org/10.1016/0305-1978(78)90008-x
Indigofera	schimperi	Indigofera schimperi		Canavanine	Bell, E. A., Lackey, J. A. & Polhill, R. M. Systematic significance of canavanine in the Papilionoideae (Faboideae). Biochem. Syst. Ecol. 6, 201-212 (1978). https://doi.org/10.1016/0305-1978(78)90008-x
Indigofera	sphaerocarpa	Indigofera sphaerocarpa		Canavanine	Bell, E. A., Lackey, J. A. & Polhill, R. M. Systematic significance of canavanine in the Papilionoideae (Faboideae). Biochem. Syst. Ecol. 6, 201-212 (1978). https://doi.org/10.1016/0305-1978(78)90008-x
Indigofera	spicata	Indigofera spicata		Canavanine	Bell, E. A., Lackey, J. A. & Polhill, R. M. Systematic significance of canavanine in the Papilionoideae (Faboideae). Biochem. Syst. Ecol. 6, 201-212 (1978). https://doi.org/10.1016/0305-1978(78)90008-x
Indigofera	suffruticosa	Indigofera suffruticosa		Canavanine	Bell, E. A., Lackey, J. A. & Polhill, R. M. Systematic significance of canavanine in the Papilionoideae (Faboideae). Biochem. Syst. Ecol. 6, 201-212 (1978). https://doi.org/10.1016/0305-1978(78)90008-x
Indigofera	sulcata	Indigofera sulcata		Canavanine	Bell, E. A., Lackey, J. A. & Polhill, R. M. Systematic significance of canavanine in the Papilionoideae (Faboideae). Biochem. Syst. Ecol. 6, 201-212 (1978). https://doi.org/10.1016/0305-1978(78)90008-x
Indigofera	texana	Indigofera texana		Canavanine	Bell, E. A., Lackey, J. A. & Polhill, R. M. Systematic significance of canavanine in the Papilionoideae (Faboideae). Biochem. Syst. Ecol. 6, 201-212 (1978). https://doi.org/10.1016/0305-1978(78)90008-x
Indigofera	tinctoria	Indigofera tinctoria		Canavanine	Bell, E. A., Lackey, J. A. & Polhill, R. M. Systematic significance of canavanine in the Papilionoideae (Faboideae). Biochem. Syst. Ecol. 6, 201-212 (1978). https://doi.org/10.1016/0305-1978(78)90008-x
Indigofera	trita	Indigofera trita		Canavanine	Bell, E. A., Lackey, J. A. & Polhill, R. M. Systematic significance of canavanine in the Papilionoideae (Faboideae). Biochem. Syst. Ecol. 6, 201-212 (1978). https://doi.org/10.1016/0305-1978(78)90008-x
Indigofera	zollingerana	Indigofera zollingerana		Canavanine	Bell, E. A., Lackey, J. A. & Polhill, R. M. Systematic significance of canavanine in the Papilionoideae (Faboideae). Biochem. Syst. Ecol. 6, 201-212 (1978). https://doi.org/10.1016/0305-1978(78)90008-x
Isotropis	atropurpurea	Isotropis atropurpurea		Canavanine	Bell, E. A., Lackey, J. A. & Polhill, R. M. Systematic significance of canavanine in the Papilionoideae (Faboideae). Biochem. Syst. Ecol. 6, 201-212 (1978). https://doi.org/10.1016/0305-1978(78)90008-x
Jacksonia	compressa	Jacksonia compressa		Canavanine	Bell, E. A., Lackey, J. A. & Polhill, R. M. Systematic significance of canavanine in the Papilionoideae (Faboideae). Biochem. Syst. Ecol. 6, 201-212 (1978). https://doi.org/10.1016/0305-1978(78)90008-x
Jacksonia	floribunda	Jacksonia floribunda		Canavanine	Bell, E. A., Lackey, J. A. & Polhill, R. M. Systematic significance of canavanine in the Papilionoideae (Faboideae). Biochem. Syst. Ecol. 6, 201-212 (1978). https://doi.org/10.1016/0305-1978(78)90008-x
Jacksonia	furcellata	Jacksonia furcellata		Canavanine	Bell, E. A., Lackey, J. A. & Polhill, R. M. Systematic significance of canavanine in the Papilionoideae (Faboideae). Biochem. Syst. Ecol. 6, 201-212 (1978). https://doi.org/10.1016/0305-1978(78)90008-x
Jacksonia	scoparia	Jacksonia scoparia		Canavanine	Bell, E. A., Lackey, J. A. & Polhill, R. M. Systematic significance of canavanine in the Papilionoideae (Faboideae). Biochem. Syst. Ecol. 6, 201-212 (1978). https://doi.org/10.1016/0305-1978(78)90008-x
Jacksonia	sericea	Jacksonia sericea		Canavanine	Bell, E. A., Lackey, J. A. & Polhill, R. M. Systematic significance of canavanine in the Papilionoideae (Faboideae). Biochem. Syst. Ecol. 6, 201-212 (1978). https://doi.org/10.1016/0305-1978(78)90008-x
Jacksonia	stenbergiana	Jacksonia stenbergiana		Canavanine	Bell, E. A., Lackey, J. A. & Polhill, R. M. Systematic significance of canavanine in the Papilionoideae (Faboideae). Biochem. Syst. Ecol. 6, 201-212 (1978). https://doi.org/10.1016/0305-1978(78)90008-x
Kennedia	carinata	Kennedia carinata		Canavanine	Bell, E. A., Lackey, J. A. & Polhill, R. M. Systematic significance of canavanine in the Papilionoideae (Faboideae). Biochem. Syst. Ecol. 6, 201-212 (1978). https://doi.org/10.1016/0305-1978(78)90008-x
Kennedia	coccinea	Kennedia coccinea		Canavanine	Bell, E. A., Lackey, J. A. & Polhill, R. M. Systematic significance of canavanine in the Papilionoideae (Faboideae). Biochem. Syst. Ecol. 6, 201-212 (1978). https://doi.org/10.1016/0305-1978(78)90008-x
Kennedia	macrophylla	Kennedia macrophylla		Canavanine	Bell, E. A., Lackey, J. A. & Polhill, R. M. Systematic significance of canavanine in the Papilionoideae (Faboideae). Biochem. Syst. Ecol. 6, 201-212 (1978). https://doi.org/10.1016/0305-1978(78)90008-x
Kennedia	nigricans	Kennedia nigricans		Canavanine	Bell, E. A., Lackey, J. A. & Polhill, R. M. Systematic significance of canavanine in the Papilionoideae (Faboideae). Biochem. Syst. Ecol. 6, 201-212 (1978). https://doi.org/10.1016/0305-1978(78)90008-x
Kennedia	prorepens	Kennedia prorepens		Canavanine	Bell, E. A., Lackey, J. A. & Polhill, R. M. Systematic significance of canavanine in the Papilionoideae (Faboideae). Biochem. Syst. Ecol. 6, 201-212 (1978). https://doi.org/10.1016/0305-1978(78)90008-x
Kennedia	prostrata	Kennedia prostrata		Canavanine	Bell, E. A., Lackey, J. A. & Polhill, R. M. Systematic significance of canavanine in the Papilionoideae (Faboideae). Biochem. Syst. Ecol. 6, 201-212 (1978). https://doi.org/10.1016/0305-1978(78)90008-x
Kennedia	rtrorsa	Kennedia rtrorsa		Canavanine	Bell, E. A., Lackey, J. A. & Polhill, R. M. Systematic significance of canavanine in the Papilionoideae (Faboideae). Biochem. Syst. Ecol. 6, 201-212 (1978). https://doi.org/10.1016/0305-1978(78)90008-x
Kennedia	rubicunda	Kennedia rubicunda		Canavanine	Bell, E. A., Lackey, J. A. & Polhill, R. M. Systematic significance of canavanine in the Papilionoideae (Faboideae). Biochem. Syst. Ecol. 6, 201-212 (1978). https://doi.org/10.1016/0305-1978(78)90008-x
Kennedia	stirlingii	Kennedia stirlingii		Canavanine	Bell, E. A., Lackey, J. A. & Polhill, R. M. Systematic significance of canavanine in the Papilionoideae (Faboideae). Biochem. Syst. Ecol. 6, 201-212 (1978). https://doi.org/10.1016/0305-1978(78)90008-x
Kennedya	(4 species)	Kennedya (4 species)		Canavanine	Turner, B. L. & Harborne, J. B. Distribution of canavanine in the plant kingdom. Phytochemistry 6, 863-866 (1967). https://doi.org/10.1016/s0031-9422(00)86033-1
Lenna	melanocarpa	Lenna melanocarpa		Canavanine	Lavin, M. The occurrence of canavanine in seeds of the tribe Robinieae. Biochem. Syst. Ecol. 14, 71-73 (1986). https://doi.org/10.1016/0305-1978(86)90087-6
Lenna	modesta	Lenna modesta		Canavanine	Lavin, M. The occurrence of canavanine in seeds of the tribe Robinieae. Biochem. Syst. Ecol. 14, 71-73 (1986). https://doi.org/10.1016/0305-1978(86)90087-6
Lespedeza	bicolor	Lespedeza bicolor		Canavanine	Bell, E. A., Lackey, J. A. & Polhill, R. M. Systematic significance of canavanine in the Papilionoideae (Faboideae). Biochem. Syst. Ecol. 6, 201-212 (1978). https://doi.org/10.1016/0305-1978(78)90008-x
Lespedeza	korea	Lespedeza korea		Canavanine	Bell, E. A., Lackey, J. A. & Polhill, R. M. Systematic significance of canavanine in the Papilionoideae (Faboideae). Biochem. Syst. Ecol. 6, 201-212 (1978). https://doi.org/10.1016/0305-1978(78)90008-x
Lespedeza	macrocarpa	Lespedeza macrocarpa		Canavanine	Bell, E. A., Lackey, J. A. & Polhill, R. M. Systematic significance of canavanine in the Papilionoideae (Faboideae). Biochem. Syst. Ecol. 6, 201-212 (1978). https://doi.org/10.1016/0305-1978(78)90008-x
Lespedeza	sericea	Lespedeza sericea		Canavanine	Bell, E. A., Lackey, J. A. & Polhill, R. M. Systematic significance of canavanine in the Papilionoideae (Faboideae). Biochem. Syst. Ecol. 6, 201-212 (1978). https://doi.org/10.1016/0305-1978(78)90008-x
Lespedeza	tomentosa	Lespedeza tomentosa		Canavanine	Turner, B. L. & Harborne, J. B. Distribution of canavanine in the plant kingdom. Phytochemistry 6, 863-866 (1967). https://doi.org/10.1016/s0031-9422(00)86033-1
Lespedeza	tomentosa	Lespedeza tomentosa		Canavanine	Bell, E. A., Lackey, J. A. & Polhill, R. M. Systematic significance of canavanine in the Papilionoideae (Faboideae). Biochem. Syst. Ecol. 6, 201-212 (1978). https://doi.org/10.1016/0305-1978(78)90008-x
Lessertia	frutescens	Lessertia frutescens	"cancer bush"	Canavanine	Singh, N. et al. Detection of L-canavanine in the Cancer bush (Lessertia frutescens L.), a reputed anti-HIV/AIDS medicinal plant. South African Journal of Botany 75, 440-440 (2009). https://doi.org/10.1016/j.sajb.2009.02.165
Lessertia	frutescens	Lessertia frutescens	"cancer bush"	Canavanine	Shaik, S., Singh, N. & Nicholas, A. HPLC and GC analyses of in vitro-grown leaves of the cancer bush Lessertia (Sutherlandia) frutescens L. reveal higher yields of bioactive compounds. Plant Cell, Tissue and Organ Culture 105, 431-438 (2011). https://doi.org/10.1007/s11240-010-9884-4
Lessertia	perennans	Lessertia perennans		Canavanine	Bell, E. A., Lackey, J. A. & Polhill, R. M. Systematic significance of canavanine in the Papilionoideae (Faboideae). Biochem. Syst. Ecol. 6, 201-212 (1978). https://doi.org/10.1016/0305-1978(78)90008-x
Lonchocarpus	(2 species)	Lonchocarpus (2 species)		Canavanine	Turner, B. L. & Harborne, J. B. Distribution of canavanine in the plant kingdom. Phytochemistry 6, 863-866 (1967). https://doi.org/10.1016/s0031-9422(00)86033-1
Lonchocarpus	bussei	Lonchocarpus bussei		Canavanine	Bell, E. A., Lackey, J. A. & Polhill, R. M. Systematic significance of canavanine in the Papilionoideae (Faboideae). Biochem. Syst. Ecol. 6, 201-212 (1978). https://doi.org/10.1016/0305-1978(78)90008-x
Lonchocarpus	capassa	Lonchocarpus capassa		Canavanine	Bell, E. A., Lackey, J. A. & Polhill, R. M. Systematic significance of canavanine in the Papilionoideae (Faboideae). Biochem. Syst. Ecol. 6, 201-212 (1978). https://doi.org/10.1016/0305-1978(78)90008-x
Lonchocarpus	cyanescens	Lonchocarpus cyanescens		Canavanine	Bell, E. A., Lackey, J. A. & Polhill, R. M. Systematic significance of canavanine in the Papilionoideae (Faboideae). Biochem. Syst. Ecol. 6, 201-212 (1978). https://doi.org/10.1016/0305-1978(78)90008-x
Lonchocarpus	eriocalyx	Lonchocarpus eriocalyx		Canavanine	Bell, E. A., Lackey, J. A. & Polhill, R. M. Systematic significance of canavanine in the Papilionoideae (Faboideae). Biochem. Syst. Ecol. 6, 201-212 (1978). https://doi.org/10.1016/0305-1978(78)90008-x
Lonchocarpus	laxiflorus	Lonchocarpus laxiflorus		Canavanine	Bell, E. A., Lackey, J. A. & Polhill, R. M. Systematic significance of canavanine in the Papilionoideae (Faboideae). Biochem. Syst. Ecol. 6, 201-212 (1978). https://doi.org/10.1016/0305-1978(78)90008-x
Lonchocarpus	nelsii	Lonchocarpus nelsii		Canavanine	Bell, E. A., Lackey, J. A. & Polhill, R. M. Systematic significance of canavanine in the Papilionoideae (Faboideae). Biochem. Syst. Ecol. 6, 201-212 (1978). https://doi.org/10.1016/0305-1978(78)90008-x
Lotus	(5 species)	Lotus (5 species)		Canavanine	Turner, B. L. & Harborne, J. B. Distribution of canavanine in the plant kingdom. Phytochemistry 6, 863-866 (1967). https://doi.org/10.1016/s0031-9422(00)86033-1
Lotus	angustissimus	Lotus angustissimus		Canavanine	Bell, E. A., Lackey, J. A. & Polhill, R. M. Systematic significance of canavanine in the Papilionoideae (Faboideae). Biochem. Syst. Ecol. 6, 201-212 (1978). https://doi.org/10.1016/0305-1978(78)90008-x
Lotus	corniculatus	Lotus corniculatus		Canavanine	Bell, E. A., Lackey, J. A. & Polhill, R. M. Systematic significance of canavanine in the Papilionoideae (Faboideae). Biochem. Syst. Ecol. 6, 201-212 (1978). https://doi.org/10.1016/0305-1978(78)90008-x
Lotus	creticus	Lotus creticus		Canavanine	Bell, E. A., Lackey, J. A. & Polhill, R. M. Systematic significance of canavanine in the Papilionoideae (Faboideae). Biochem. Syst. Ecol. 6, 201-212 (1978). https://doi.org/10.1016/0305-1978(78)90008-x
Lotus	edulis	Lotus edulis		Canavanine	Bell, E. A., Lackey, J. A. & Polhill, R. M. Systematic significance of canavanine in the Papilionoideae (Faboideae). Biochem. Syst. Ecol. 6, 201-212 (1978). https://doi.org/10.1016/0305-1978(78)90008-x
Lotus	helleri	Lotus helleri		Canavanine	Bell, E. A., Lackey, J. A. & Polhill, R. M. Systematic significance of canavanine in the Papilionoideae (Faboideae). Biochem. Syst. Ecol. 6, 201-212 (1978). https://doi.org/10.1016/0305-1978(78)90008-x
Lotus	hispidus	Lotus hispidus		Canavanine	Bell, E. A., Lackey, J. A. & Polhill, R. M. Systematic significance of canavanine in the Papilionoideae (Faboideae). Biochem. Syst. Ecol. 6, 201-212 (1978). https://doi.org/10.1016/0305-1978(78)90008-x
Lotus	major	Lotus major		Canavanine	Bell, E. A., Lackey, J. A. & Polhill, R. M. Systematic significance of canavanine in the Papilionoideae (Faboideae). Biochem. Syst. Ecol. 6, 201-212 (1978). https://doi.org/10.1016/0305-1978(78)90008-x
Lotus	maritima	Lotus maritima		Canavanine	Bell, E. A., Lackey, J. A. & Polhill, R. M. Systematic significance of canavanine in the Papilionoideae (Faboideae). Biochem. Syst. Ecol. 6, 201-212 (1978). https://doi.org/10.1016/0305-1978(78)90008-x
Lotus	ornithopodioides	Lotus ornithopodioides		Canavanine	Bell, E. A., Lackey, J. A. & Polhill, R. M. Systematic significance of canavanine in the Papilionoideae (Faboideae). Biochem. Syst. Ecol. 6, 201-212 (1978). https://doi.org/10.1016/0305-1978(78)90008-x
Lotus	oroboides	Lotus oroboides		Canavanine	Bell, E. A., Lackey, J. A. & Polhill, R. M. Systematic significance of canavanine in the Papilionoideae (Faboideae). Biochem. Syst. Ecol. 6, 201-212 (1978). https://doi.org/10.1016/0305-1978(78)90008-x
Lotus	parviflorus	Lotus parviflorus		Canavanine	Bell, E. A., Lackey, J. A. & Polhill, R. M. Systematic significance of canavanine in the Papilionoideae (Faboideae). Biochem. Syst. Ecol. 6, 201-212 (1978). https://doi.org/10.1016/0305-1978(78)90008-x
Lotus	pedunculatus	Lotus pedunculatus		Canavanine	Rosenthal, G. A. Interrelation of canavanine and urease in seeds of the lotoideae. Journal of Experimental Botany 25, 609-613 (1974).
Lotus	pedunculatus	Lotus pedunculatus		Canavanine	Bell, E. A., Lackey, J. A. & Polhill, R. M. Systematic significance of canavanine in the Papilionoideae (Faboideae). Biochem. Syst. Ecol. 6, 201-212 (1978). https://doi.org/10.1016/0305-1978(78)90008-x
Lotus	purshianus	Lotus purshianus		Canavanine	Bell, E. A., Lackey, J. A. & Polhill, R. M. Systematic significance of canavanine in the Papilionoideae (Faboideae). Biochem. Syst. Ecol. 6, 201-212 (1978). https://doi.org/10.1016/0305-1978(78)90008-x
Lotus	rigidus	Lotus rigidus		Canavanine	Bell, E. A., Lackey, J. A. & Polhill, R. M. Systematic significance of canavanine in the Papilionoideae (Faboideae). Biochem. Syst. Ecol. 6, 201-212 (1978). https://doi.org/10.1016/0305-1978(78)90008-x
Lotus	scoparius	Lotus scoparius		Canavanine	Bell, E. A., Lackey, J. A. & Polhill, R. M. Systematic significance of canavanine in the Papilionoideae (Faboideae). Biochem. Syst. Ecol. 6, 201-212 (1978). https://doi.org/10.1016/0305-1978(78)90008-x
Lotus	siliquosus	Lotus siliquosus		Canavanine	Bell, E. A., Lackey, J. A. & Polhill, R. M. Systematic significance of canavanine in the Papilionoideae (Faboideae). Biochem. Syst. Ecol. 6, 201-212 (1978). https://doi.org/10.1016/0305-1978(78)90008-x
Lotus	tenus	Lotus tenus		Canavanine	Bell, E. A., Lackey, J. A. & Polhill, R. M. Systematic significance of canavanine in the Papilionoideae (Faboideae). Biochem. Syst. Ecol. 6, 201-212 (1978). https://doi.org/10.1016/0305-1978(78)90008-x
Lotus	uliginosus	Lotus uliginosus	Greater bird's-foot trefoil	Canavanine	Bell, E. A. Canavanine in the Leguminosae. Biochem J 75, 618-620 (1960). https://doi.org/10.1042/bj0750618
Lotus	uliginosus	Lotus uliginosus	Greater bird's-foot trefoil	Canavanine	Bell, E. A., Lackey, J. A. & Polhill, R. M. Systematic significance of canavanine in the Papilionoideae (Faboideae). Biochem. Syst. Ecol. 6, 201-212 (1978). https://doi.org/10.1016/0305-1978(78)90008-x
Macropsychanthus	lauterbachii	Macropsychanthus lauterbachii		Canavanine	Bell, E. A., Lackey, J. A. & Polhill, R. M. Systematic significance of canavanine in the Papilionoideae (Faboideae). Biochem. Syst. Ecol. 6, 201-212 (1978). https://doi.org/10.1016/0305-1978(78)90008-x
Mastersia	bakeri	Mastersia bakeri		Canavanine	Bell, E. A., Lackey, J. A. & Polhill, R. M. Systematic significance of canavanine in the Papilionoideae (Faboideae). Biochem. Syst. Ecol. 6, 201-212 (1978). https://doi.org/10.1016/0305-1978(78)90008-x
Medicago	(7 species)	Medicago (7 species)		Canavanine	Turner, B. L. & Harborne, J. B. Distribution of canavanine in the plant kingdom. Phytochemistry 6, 863-866 (1967). https://doi.org/10.1016/s0031-9422(00)86033-1
Medicago	arborea	Medicago arborea		Canavanine	Bell, E. A., Lackey, J. A. & Polhill, R. M. Systematic significance of canavanine in the Papilionoideae (Faboideae). Biochem. Syst. Ecol. 6, 201-212 (1978). https://doi.org/10.1016/0305-1978(78)90008-x
Medicago	echinus	Medicago echinus		Canavanine	Bell, E. A., Lackey, J. A. & Polhill, R. M. Systematic significance of canavanine in the Papilionoideae (Faboideae). Biochem. Syst. Ecol. 6, 201-212 (1978). https://doi.org/10.1016/0305-1978(78)90008-x
Medicago	falkata	Medicago falkata	yellow lucerne	Canavanine	Bell, E. A. Canavanine in the Leguminosae. Biochem J 75, 618-620 (1960). https://doi.org/10.1042/bj0750618
Medicago	falkata	Medicago falkata	yellow lucerne	Canavanine	Bell, E. A., Lackey, J. A. & Polhill, R. M. Systematic significance of canavanine in the Papilionoideae (Faboideae). Biochem. Syst. Ecol. 6, 201-212 (1978). https://doi.org/10.1016/0305-1978(78)90008-x
Medicago	lupulina	Medicago lupulina	Black Medick	Canavanine	Bell, E. A. Canavanine in the Leguminosae. Biochem J 75, 618-620 (1960). https://doi.org/10.1042/bj0750618
Medicago	lupulina	Medicago lupulina	Black Medick	Canavanine	Rosenthal, G. A. Interrelation of canavanine and urease in seeds of the lotoideae. Journal of Experimental Botany 25, 609-613 (1974).
Medicago	lupulina	Medicago lupulina	Black Medick	Canavanine	Bell, E. A., Lackey, J. A. & Polhill, R. M. Systematic significance of canavanine in the Papilionoideae (Faboideae). Biochem. Syst. Ecol. 6, 201-212 (1978). https://doi.org/10.1016/0305-1978(78)90008-x
Medicago	media	Medicago media		Canavanine	Bell, E. A., Lackey, J. A. & Polhill, R. M. Systematic significance of canavanine in the Papilionoideae (Faboideae). Biochem. Syst. Ecol. 6, 201-212 (1978). https://doi.org/10.1016/0305-1978(78)90008-x
Medicago	minima	Medicago minima		Canavanine	Elamine, Y., Alaiz, M., Giron-Calle, J., Guine, R. P. F. & Vioque, J. Nutritional Characteristics of the Seed Protein in 23 Mediterranean Legumes. Agronomy-Basel 12 (2022). https://doi.org/10.3390/agronomy12020400
Medicago	polymorpha	Medicago polymorpha		Canavanine	Bell, E. A., Lackey, J. A. & Polhill, R. M. Systematic significance of canavanine in the Papilionoideae (Faboideae). Biochem. Syst. Ecol. 6, 201-212 (1978). https://doi.org/10.1016/0305-1978(78)90008-x
Medicago	polymorpha	Medicago polymorpha		Canavanine	Elamine, Y., Alaiz, M., Giron-Calle, J., Guine, R. P. F. & Vioque, J. Nutritional Characteristics of the Seed Protein in 23 Mediterranean Legumes. Agronomy-Basel 12 (2022). https://doi.org/10.3390/agronomy12020400
Medicago	protiata	Medicago protiata		Canavanine	Bell, E. A., Lackey, J. A. & Polhill, R. M. Systematic significance of canavanine in the Papilionoideae (Faboideae). Biochem. Syst. Ecol. 6, 201-212 (1978). https://doi.org/10.1016/0305-1978(78)90008-x
Medicago	sativa	Medicago sativa	Alfalfa	Canavanine	Bell, E. A. Canavanine and related compounds in Leguminosae. Biochem J 70, 617-619 (1958). https://doi.org/10.1042/bj0700617
Medicago	sativa	Medicago sativa	Alfalfa	Canavanine	Rosenthal, G. A. & Nkomo, P. The natural abundance of L-Canavanine, an active anticancer agent, in alfalfa, Medicago sativa (L.). Pharmaceutical Biology (Lisse, Netherlands) 38, 1-6 (2000). https://doi.org/10.1076/1388-0209(200001)3811-bft001
Medicago	sativa	Medicago sativa	Alfalfa	Canavanine	Rosenthal, G. A. Interrelation of canavanine and urease in seeds of the lotoideae. Journal of Experimental Botany 25, 609-613 (1974).
Medicago	sativa	Medicago sativa	Alfalfa	Canavanine	Bell, E. A., Lackey, J. A. & Polhill, R. M. Systematic significance of canavanine in the Papilionoideae (Faboideae). Biochem. Syst. Ecol. 6, 201-212 (1978). https://doi.org/10.1016/0305-1978(78)90008-x
Medicago	sativa	Medicago sativa	Alfalfa	Canavanine	Weissberger, L. E. & Armstrong, M. K. Canavanine analysis of alfalfa extracts by high performance liquid chromatography using pre-column derivatization. J Chromatogr Sci 22, 438-440 (1984). https://doi.org/10.1093/chromsci/22.10.438
Medicago	sativa	Medicago sativa	Alfalfa	Canavanine	Kasai, T. & Sakamura, S. Reexamination of canavanine disappearance during germination of alfalfa (Medicago sativa). Journal of Nutritional Science and Vitaminology 32, 77-82 (1986). https://doi.org/10.3177/jnsv.32.77
Medicago	sativa	Medicago sativa	Alfalfa	Canavanine	Gorski, P. M., Miersch, J. & Ploszynski, M. Production and biological activity of saponins and canavanine in alfalfa seedlings. Journal of Chemical Ecology 17, 1135-1143 (1991). https://doi.org/10.1007/bf01402939
Medicago	sativa	Medicago sativa	Alfalfa	Canavanine	Miersch, J., Juhlke, C., Sternkopf, G. & Krauss, G. J. Metabolism and exudation of canavanine during development of alfalfa (Medicago sativa L. cv. verko). J Chem Ecol 18, 2117-2129 (1992). https://doi.org/10.1007/BF00981932
Medicago	tuberculata	Medicago tuberculata		Canavanine	Bell, E. A., Lackey, J. A. & Polhill, R. M. Systematic significance of canavanine in the Papilionoideae (Faboideae). Biochem. Syst. Ecol. 6, 201-212 (1978). https://doi.org/10.1016/0305-1978(78)90008-x
Medicago	tubinata	Medicago tubinata		Canavanine	Bell, E. A., Lackey, J. A. & Polhill, R. M. Systematic significance of canavanine in the Papilionoideae (Faboideae). Biochem. Syst. Ecol. 6, 201-212 (1978). https://doi.org/10.1016/0305-1978(78)90008-x
Melilotus	(3 speices)	Melilotus (3 speices)		Canavanine	Turner, B. L. & Harborne, J. B. Distribution of canavanine in the plant kingdom. Phytochemistry 6, 863-866 (1967). https://doi.org/10.1016/s0031-9422(00)86033-1
Melilotus	alba	Melilotus alba		Canavanine	Bell, E. A., Lackey, J. A. & Polhill, R. M. Systematic significance of canavanine in the Papilionoideae (Faboideae). Biochem. Syst. Ecol. 6, 201-212 (1978). https://doi.org/10.1016/0305-1978(78)90008-x
Melilotus	dentata	Melilotus dentata		Canavanine	Bell, E. A., Lackey, J. A. & Polhill, R. M. Systematic significance of canavanine in the Papilionoideae (Faboideae). Biochem. Syst. Ecol. 6, 201-212 (1978). https://doi.org/10.1016/0305-1978(78)90008-x
Melilotus	officinalis	Melilotus officinalis		Canavanine	Bell, E. A., Lackey, J. A. & Polhill, R. M. Systematic significance of canavanine in the Papilionoideae (Faboideae). Biochem. Syst. Ecol. 6, 201-212 (1978). https://doi.org/10.1016/0305-1978(78)90008-x
Milettia	atropurpurea	Milettia atropurpurea		Canavanine	Bell, E. A., Lackey, J. A. & Polhill, R. M. Systematic significance of canavanine in the Papilionoideae (Faboideae). Biochem. Syst. Ecol. 6, 201-212 (1978). https://doi.org/10.1016/0305-1978(78)90008-x
Milettia	cinerea	Milettia cinerea		Canavanine	Bell, E. A., Lackey, J. A. & Polhill, R. M. Systematic significance of canavanine in the Papilionoideae (Faboideae). Biochem. Syst. Ecol. 6, 201-212 (1978). https://doi.org/10.1016/0305-1978(78)90008-x
Milettia	grandis	Milettia grandis		Canavanine	Bell, E. A., Lackey, J. A. & Polhill, R. M. Systematic significance of canavanine in the Papilionoideae (Faboideae). Biochem. Syst. Ecol. 6, 201-212 (1978). https://doi.org/10.1016/0305-1978(78)90008-x
Milettia	japonica	Milettia japonica		Canavanine	Bell, E. A., Lackey, J. A. & Polhill, R. M. Systematic significance of canavanine in the Papilionoideae (Faboideae). Biochem. Syst. Ecol. 6, 201-212 (1978). https://doi.org/10.1016/0305-1978(78)90008-x
Milettia	lauentii	Milettia lauentii		Canavanine	Bell, E. A., Lackey, J. A. & Polhill, R. M. Systematic significance of canavanine in the Papilionoideae (Faboideae). Biochem. Syst. Ecol. 6, 201-212 (1978). https://doi.org/10.1016/0305-1978(78)90008-x
Milettia	pendula	Milettia pendula		Canavanine	Bell, E. A., Lackey, J. A. & Polhill, R. M. Systematic significance of canavanine in the Papilionoideae (Faboideae). Biochem. Syst. Ecol. 6, 201-212 (1978). https://doi.org/10.1016/0305-1978(78)90008-x
Milettia	pubinervis	Milettia pubinervis		Canavanine	Bell, E. A., Lackey, J. A. & Polhill, R. M. Systematic significance of canavanine in the Papilionoideae (Faboideae). Biochem. Syst. Ecol. 6, 201-212 (1978). https://doi.org/10.1016/0305-1978(78)90008-x
Milettia	racemosa	Milettia racemosa		Canavanine	Bell, E. A., Lackey, J. A. & Polhill, R. M. Systematic significance of canavanine in the Papilionoideae (Faboideae). Biochem. Syst. Ecol. 6, 201-212 (1978). https://doi.org/10.1016/0305-1978(78)90008-x
Milettia	stuhlmannii	Milettia stuhlmannii		Canavanine	Bell, E. A., Lackey, J. A. & Polhill, R. M. Systematic significance of canavanine in the Papilionoideae (Faboideae). Biochem. Syst. Ecol. 6, 201-212 (1978). https://doi.org/10.1016/0305-1978(78)90008-x
Milettia	thonningii	Milettia thonningii		Canavanine	Bell, E. A., Lackey, J. A. & Polhill, R. M. Systematic significance of canavanine in the Papilionoideae (Faboideae). Biochem. Syst. Ecol. 6, 201-212 (1978). https://doi.org/10.1016/0305-1978(78)90008-x
Milletia	(3 species)	Milletia (3 species)		Canavanine	Turner, B. L. & Harborne, J. B. Distribution of canavanine in the plant kingdom. Phytochemistry 6, 863-866 (1967). https://doi.org/10.1016/s0031-9422(00)86033-1
Mimbelia	oxyloboides	Mimbelia oxyloboides		Canavanine	Turner, B. L. & Harborne, J. B. Distribution of canavanine in the plant kingdom. Phytochemistry 6, 863-866 (1967). https://doi.org/10.1016/s0031-9422(00)86033-1
Mirbelia	dilatata	Mirbelia dilatata		Canavanine	Bell, E. A., Lackey, J. A. & Polhill, R. M. Systematic significance of canavanine in the Papilionoideae (Faboideae). Biochem. Syst. Ecol. 6, 201-212 (1978). https://doi.org/10.1016/0305-1978(78)90008-x
Mirbelia	oxylobioides	Mirbelia oxylobioides		Canavanine	Bell, E. A., Lackey, J. A. & Polhill, R. M. Systematic significance of canavanine in the Papilionoideae (Faboideae). Biochem. Syst. Ecol. 6, 201-212 (1978). https://doi.org/10.1016/0305-1978(78)90008-x
Mucuna		Mucuna		Canavanine	Turner, B. L. & Harborne, J. B. Distribution of canavanine in the plant kingdom. Phytochemistry 6, 863-866 (1967). https://doi.org/10.1016/s0031-9422(00)86033-1
Muelleranthus	trifoliolatus	Muelleranthus trifoliolatus		Canavanine	Bell, E. A., Lackey, J. A. & Polhill, R. M. Systematic significance of canavanine in the Papilionoideae (Faboideae). Biochem. Syst. Ecol. 6, 201-212 (1978). https://doi.org/10.1016/0305-1978(78)90008-x
Mundulea	(1 species)	Mundulea (1 species)		Canavanine	Turner, B. L. & Harborne, J. B. Distribution of canavanine in the plant kingdom. Phytochemistry 6, 863-866 (1967). https://doi.org/10.1016/s0031-9422(00)86033-1
Neocracca	heterantha	Neocracca heterantha		Canavanine	Lavin, M. The occurrence of canavanine in seeds of the tribe Robinieae. Biochem. Syst. Ecol. 14, 71-73 (1986). https://doi.org/10.1016/0305-1978(86)90087-6
Neonotonia	wightii	Neonotonia wightii		Canavanine	Bell, E. A., Lackey, J. A. & Polhill, R. M. Systematic significance of canavanine in the Papilionoideae (Faboideae). Biochem. Syst. Ecol. 6, 201-212 (1978). https://doi.org/10.1016/0305-1978(78)90008-x
Notospartium	carmichaelii	Notospartium carmichaelii		Canavanine	Bell, E. A., Lackey, J. A. & Polhill, R. M. Systematic significance of canavanine in the Papilionoideae (Faboideae). Biochem. Syst. Ecol. 6, 201-212 (1978). https://doi.org/10.1016/0305-1978(78)90008-x
Olneya	(1 species)	Olneya (1 species)		Canavanine	Turner, B. L. & Harborne, J. B. Distribution of canavanine in the plant kingdom. Phytochemistry 6, 863-866 (1967). https://doi.org/10.1016/s0031-9422(00)86033-1
Olneya	tesota	Olneya tesota		Canavanine	Bell, E. A., Lackey, J. A. & Polhill, R. M. Systematic significance of canavanine in the Papilionoideae (Faboideae). Biochem. Syst. Ecol. 6, 201-212 (1978). https://doi.org/10.1016/0305-1978(78)90008-x
Olneya	tesota	Olneya tesota		Canavanine	Lavin, M. The occurrence of canavanine in seeds of the tribe Robinieae. Biochem. Syst. Ecol. 14, 71-73 (1986). https://doi.org/10.1016/0305-1978(86)90087-6
Ononis	(4 species)	Ononis (4 species)		Canavanine	Turner, B. L. & Harborne, J. B. Distribution of canavanine in the plant kingdom. Phytochemistry 6, 863-866 (1967). https://doi.org/10.1016/s0031-9422(00)86033-1
Ononis	fructicosa	Ononis fructicosa		Canavanine	Bell, E. A. Canavanine and related compounds in Leguminosae. Biochem J 70, 617-619 (1958). https://doi.org/10.1042/bj0700617
Ononis	fructicosa	Ononis fructicosa		Canavanine	Bell, E. A., Lackey, J. A. & Polhill, R. M. Systematic significance of canavanine in the Papilionoideae (Faboideae). Biochem. Syst. Ecol. 6, 201-212 (1978). https://doi.org/10.1016/0305-1978(78)90008-x
Ononis	natrix	Ononis natrix		Canavanine	Bell, E. A., Lackey, J. A. & Polhill, R. M. Systematic significance of canavanine in the Papilionoideae (Faboideae). Biochem. Syst. Ecol. 6, 201-212 (1978). https://doi.org/10.1016/0305-1978(78)90008-x
Ononis	reclinata	Ononis reclinata		Canavanine	Bell, E. A., Lackey, J. A. & Polhill, R. M. Systematic significance of canavanine in the Papilionoideae (Faboideae). Biochem. Syst. Ecol. 6, 201-212 (1978). https://doi.org/10.1016/0305-1978(78)90008-x
Ononis	repens	Ononis repens		Canavanine	Bell, E. A., Lackey, J. A. & Polhill, R. M. Systematic significance of canavanine in the Papilionoideae (Faboideae). Biochem. Syst. Ecol. 6, 201-212 (1978). https://doi.org/10.1016/0305-1978(78)90008-x
Ononis	rotundifola	Ononis rotundifola	round-leaved restharrow	Canavanine	Bell, E. A. Canavanine in the Leguminosae. Biochem J 75, 618-620 (1960). https://doi.org/10.1042/bj0750618
Ononis	rotundifola	Ononis rotundifola	round-leaved restharrow	Canavanine	Bell, E. A., Lackey, J. A. & Polhill, R. M. Systematic significance of canavanine in the Papilionoideae (Faboideae). Biochem. Syst. Ecol. 6, 201-212 (1978). https://doi.org/10.1016/0305-1978(78)90008-x
Ononis	serrata	Ononis serrata		Canavanine	Bell, E. A., Lackey, J. A. & Polhill, R. M. Systematic significance of canavanine in the Papilionoideae (Faboideae). Biochem. Syst. Ecol. 6, 201-212 (1978). https://doi.org/10.1016/0305-1978(78)90008-x
Ononis	spinosa	Ononis spinosa		Canavanine	Bell, E. A., Lackey, J. A. & Polhill, R. M. Systematic significance of canavanine in the Papilionoideae (Faboideae). Biochem. Syst. Ecol. 6, 201-212 (1978). https://doi.org/10.1016/0305-1978(78)90008-x
Ornithopis	(3 species)	Ornithopis (3 species)		Canavanine	Turner, B. L. & Harborne, J. B. Distribution of canavanine in the plant kingdom. Phytochemistry 6, 863-866 (1967). https://doi.org/10.1016/s0031-9422(00)86033-1
Ornithopus	compressus	Ornithopus compressus		Canavanine	Bell, E. A., Lackey, J. A. & Polhill, R. M. Systematic significance of canavanine in the Papilionoideae (Faboideae). Biochem. Syst. Ecol. 6, 201-212 (1978). https://doi.org/10.1016/0305-1978(78)90008-x. Elamine, Y., Alaiz, M., Giron-Calle, J., Guine, R. P. F. & Vioque, J. Nutritional Characteristics of the Seed Protein in 23 Mediterranean Legumes. Agronomy-Basel 12 (2022). https://doi.org/10.3390…
Ornithopus	perpusilius	Ornithopus perpusilius		Canavanine	Bell, E. A., Lackey, J. A. & Polhill, R. M. Systematic significance of canavanine in the Papilionoideae (Faboideae). Biochem. Syst. Ecol. 6, 201-212 (1978). https://doi.org/10.1016/0305-1978(78)90008-x
Ornithopus	sativus	Ornithopus sativus		Canavanine	Bell, E. A., Lackey, J. A. & Polhill, R. M. Systematic significance of canavanine in the Papilionoideae (Faboideae). Biochem. Syst. Ecol. 6, 201-212 (1978). https://doi.org/10.1016/0305-1978(78)90008-x
Oxylobium	ellipticum	Oxylobium ellipticum		Canavanine	Bell, E. A., Lackey, J. A. & Polhill, R. M. Systematic significance of canavanine in the Papilionoideae (Faboideae). Biochem. Syst. Ecol. 6, 201-212 (1978). https://doi.org/10.1016/0305-1978(78)90008-x
Oxylobium	lanceolatum	Oxylobium lanceolatum		Canavanine	Turner, B. L. & Harborne, J. B. Distribution of canavanine in the plant kingdom. Phytochemistry 6, 863-866 (1967). https://doi.org/10.1016/s0031-9422(00)86033-1
Oxylobium	lanceolatum	Oxylobium lanceolatum		Canavanine	Bell, E. A., Lackey, J. A. & Polhill, R. M. Systematic significance of canavanine in the Papilionoideae (Faboideae). Biochem. Syst. Ecol. 6, 201-212 (1978). https://doi.org/10.1016/0305-1978(78)90008-x
Oxylobium	robusturn	Oxylobium robusturn		Canavanine	Turner, B. L. & Harborne, J. B. Distribution of canavanine in the plant kingdom. Phytochemistry 6, 863-866 (1967). https://doi.org/10.1016/s0031-9422(00)86033-1
Oxylobium	robusturn	Oxylobium robusturn		Canavanine	Bell, E. A., Lackey, J. A. & Polhill, R. M. Systematic significance of canavanine in the Papilionoideae (Faboideae). Biochem. Syst. Ecol. 6, 201-212 (1978). https://doi.org/10.1016/0305-1978(78)90008-x
Oxytropis	montanus	Oxytropis montanus		Canavanine	Turner, B. L. & Harborne, J. B. Distribution of canavanine in the plant kingdom. Phytochemistry 6, 863-866 (1967). https://doi.org/10.1016/s0031-9422(00)86033-1
Oxytropis	montanus	Oxytropis montanus		Canavanine	Bell, E. A., Lackey, J. A. & Polhill, R. M. Systematic significance of canavanine in the Papilionoideae (Faboideae). Biochem. Syst. Ecol. 6, 201-212 (1978). https://doi.org/10.1016/0305-1978(78)90008-x
Oxytropis	uralensis	Oxytropis uralensis		Canavanine	Bell, E. A., Lackey, J. A. & Polhill, R. M. Systematic significance of canavanine in the Papilionoideae (Faboideae). Biochem. Syst. Ecol. 6, 201-212 (1978). https://doi.org/10.1016/0305-1978(78)90008-x
Pachyrhizus	erosus	Pachyrhizus erosus		Canavanine	Bell, E. A., Lackey, J. A. & Polhill, R. M. Systematic significance of canavanine in the Papilionoideae (Faboideae). Biochem. Syst. Ecol. 6, 201-212 (1978). https://doi.org/10.1016/0305-1978(78)90008-x
Pachyrhizus	strigosus	Pachyrhizus strigosus		Canavanine	Bell, E. A., Lackey, J. A. & Polhill, R. M. Systematic significance of canavanine in the Papilionoideae (Faboideae). Biochem. Syst. Ecol. 6, 201-212 (1978). https://doi.org/10.1016/0305-1978(78)90008-x
Pachyrhizus	tuberosus	Pachyrhizus tuberosus		Canavanine	Bell, E. A., Lackey, J. A. & Polhill, R. M. Systematic significance of canavanine in the Papilionoideae (Faboideae). Biochem. Syst. Ecol. 6, 201-212 (1978). https://doi.org/10.1016/0305-1978(78)90008-x
Pachyrhizus	vernalis	Pachyrhizus vernalis		Canavanine	Bell, E. A., Lackey, J. A. & Polhill, R. M. Systematic significance of canavanine in the Papilionoideae (Faboideae). Biochem. Syst. Ecol. 6, 201-212 (1978). https://doi.org/10.1016/0305-1978(78)90008-x
Peteria	glanulosa	Peteria glanulosa		Canavanine	Lavin, M. The occurrence of canavanine in seeds of the tribe Robinieae. Biochem. Syst. Ecol. 14, 71-73 (1986). https://doi.org/10.1016/0305-1978(86)90087-6
Peteria	scoparia	Peteria scoparia		Canavanine	Lavin, M. The occurrence of canavanine in seeds of the tribe Robinieae. Biochem. Syst. Ecol. 14, 71-73 (1986). https://doi.org/10.1016/0305-1978(86)90087-6
Peteria	thomopsoniae	Peteria thomopsoniae		Canavanine	Lavin, M. The occurrence of canavanine in seeds of the tribe Robinieae. Biochem. Syst. Ecol. 14, 71-73 (1986). https://doi.org/10.1016/0305-1978(86)90087-6
Phaseolus	anisotrichus	Phaseolus anisotrichus		Canavanine	Bell, E. A., Lackey, J. A. & Polhill, R. M. Systematic significance of canavanine in the Papilionoideae (Faboideae). Biochem. Syst. Ecol. 6, 201-212 (1978). https://doi.org/10.1016/0305-1978(78)90008-x
Platylobium	formosum	Platylobium formosum		Canavanine	Bell, E. A., Lackey, J. A. & Polhill, R. M. Systematic significance of canavanine in the Papilionoideae (Faboideae). Biochem. Syst. Ecol. 6, 201-212 (1978). https://doi.org/10.1016/0305-1978(78)90008-x
Platylobium	obtusangulum	Platylobium obtusangulum		Canavanine	Bell, E. A., Lackey, J. A. & Polhill, R. M. Systematic significance of canavanine in the Papilionoideae (Faboideae). Biochem. Syst. Ecol. 6, 201-212 (1978). https://doi.org/10.1016/0305-1978(78)90008-x
Platysepalum	chevalieri	Platysepalum chevalieri		Canavanine	Bell, E. A., Lackey, J. A. & Polhill, R. M. Systematic significance of canavanine in the Papilionoideae (Faboideae). Biochem. Syst. Ecol. 6, 201-212 (1978). https://doi.org/10.1016/0305-1978(78)90008-x
Poissonia	hypoleuca	Poissonia hypoleuca		Canavanine	Lavin, M. The occurrence of canavanine in seeds of the tribe Robinieae. Biochem. Syst. Ecol. 14, 71-73 (1986). https://doi.org/10.1016/0305-1978(86)90087-6
Poissonia	orbicularis	Poissonia orbicularis		Canavanine	Lavin, M. The occurrence of canavanine in seeds of the tribe Robinieae. Biochem. Syst. Ecol. 14, 71-73 (1986). https://doi.org/10.1016/0305-1978(86)90087-6
Pseudarthria	hookeri	Pseudarthria hookeri		Canavanine	Bell, E. A., Lackey, J. A. & Polhill, R. M. Systematic significance of canavanine in the Papilionoideae (Faboideae). Biochem. Syst. Ecol. 6, 201-212 (1978). https://doi.org/10.1016/0305-1978(78)90008-x
Ptychosema	trifoliata	Ptychosema trifoliata		Canavanine	Bell, E. A., Lackey, J. A. & Polhill, R. M. Systematic significance of canavanine in the Papilionoideae (Faboideae). Biochem. Syst. Ecol. 6, 201-212 (1978). https://doi.org/10.1016/0305-1978(78)90008-x
Pueraria	colletii	Pueraria colletii		Canavanine	Bell, E. A., Lackey, J. A. & Polhill, R. M. Systematic significance of canavanine in the Papilionoideae (Faboideae). Biochem. Syst. Ecol. 6, 201-212 (1978). https://doi.org/10.1016/0305-1978(78)90008-x
Pueraria	wallichii	Pueraria wallichii		Canavanine	Bell, E. A., Lackey, J. A. & Polhill, R. M. Systematic significance of canavanine in the Papilionoideae (Faboideae). Biochem. Syst. Ecol. 6, 201-212 (1978). https://doi.org/10.1016/0305-1978(78)90008-x
Pultenaea	microphylla	Pultenaea microphylla		Canavanine	Turner, B. L. & Harborne, J. B. Distribution of canavanine in the plant kingdom. Phytochemistry 6, 863-866 (1967). https://doi.org/10.1016/s0031-9422(00)86033-1
Pultenaea	microphylla	Pultenaea microphylla		Canavanine	Bell, E. A., Lackey, J. A. & Polhill, R. M. Systematic significance of canavanine in the Papilionoideae (Faboideae). Biochem. Syst. Ecol. 6, 201-212 (1978). https://doi.org/10.1016/0305-1978(78)90008-x
Pultenaea	cunninghamii	Pultenaea cunninghamii		Canavanine	Bell, E. A., Lackey, J. A. & Polhill, R. M. Systematic significance of canavanine in the Papilionoideae (Faboideae). Biochem. Syst. Ecol. 6, 201-212 (1978). https://doi.org/10.1016/0305-1978(78)90008-x
Pultenaea	daphnoides	Pultenaea daphnoides		Canavanine	Bell, E. A., Lackey, J. A. & Polhill, R. M. Systematic significance of canavanine in the Papilionoideae (Faboideae). Biochem. Syst. Ecol. 6, 201-212 (1978). https://doi.org/10.1016/0305-1978(78)90008-x
Pultenaea	stipularia	Pultenaea stipularia		Canavanine	Bell, E. A., Lackey, J. A. & Polhill, R. M. Systematic significance of canavanine in the Papilionoideae (Faboideae). Biochem. Syst. Ecol. 6, 201-212 (1978). https://doi.org/10.1016/0305-1978(78)90008-x
Pultenaea	stipularia	Pultenaea stipularia	handsome bush pea	Canavanine	Turner, B. L. & Harborne, J. B. Distribution of canavanine in the plant kingdom. Phytochemistry 6, 863-866 (1967). https://doi.org/10.1016/s0031-9422(00)86033-1
Robinia	(4 species)	Robinia (4 species)		Canavanine	Turner, B. L. & Harborne, J. B. Distribution of canavanine in the plant kingdom. Phytochemistry 6, 863-866 (1967). https://doi.org/10.1016/s0031-9422(00)86033-1
Robinia	glutinosa	Robinia glutinosa		Canavanine	Bell, E. A., Lackey, J. A. & Polhill, R. M. Systematic significance of canavanine in the Papilionoideae (Faboideae). Biochem. Syst. Ecol. 6, 201-212 (1978). https://doi.org/10.1016/0305-1978(78)90008-x
Robinia	hispida	Robinia hispida		Canavanine	Bell, E. A., Lackey, J. A. & Polhill, R. M. Systematic significance of canavanine in the Papilionoideae (Faboideae). Biochem. Syst. Ecol. 6, 201-212 (1978). https://doi.org/10.1016/0305-1978(78)90008-x
Robinia	hispida	Robinia hispida		Canavanine	Lavin, M. The occurrence of canavanine in seeds of the tribe Robinieae. Biochem. Syst. Ecol. 14, 71-73 (1986). https://doi.org/10.1016/0305-1978(86)90087-6
Robinia	neomexicana	Robinia neomexicana		Canavanine	Bell, E. A., Lackey, J. A. & Polhill, R. M. Systematic significance of canavanine in the Papilionoideae (Faboideae). Biochem. Syst. Ecol. 6, 201-212 (1978). https://doi.org/10.1016/0305-1978(78)90008-x
Robinia	pseudoacacia	Robinia pseudoacacia		Canavanine	Rosenthal, G. A. Interrelation of canavanine and urease in seeds of the lotoideae. Journal of Experimental Botany 25, 609-613 (1974).
Robinia	pseudoacacia	Robinia pseudoacacia		Canavanine	Bell, E. A., Lackey, J. A. & Polhill, R. M. Systematic significance of canavanine in the Papilionoideae (Faboideae). Biochem. Syst. Ecol. 6, 201-212 (1978). https://doi.org/10.1016/0305-1978(78)90008-x
Robinia	pseudoacacia	Robinia pseudoacacia		Canavanine	Kamo, T., Tokuoka, Y. & Miyazaki, M. Quantification of Canavanine, 2-Aminoethanol, and Cyanamide in Aphis craccivora and its Host Plants, Robinia pseudoacacia and Vicia angustifolia: Effects of These Compounds on Larval Survivorship of Harmonia axyridis. Journal of Chemical Ecology 38, 1552-1560 (2012). https://doi.org/10.1007/s10886-012-0220-9
Robinia	pseudoacacia	Robinia pseudoacacia		Canavanine	Kamo, T., Sakurai, S., Yamanashi, T. & Todoroki, Y. Cyanamide is biosynthesized from L-canavanine in plants. . Sci Rep 5, 10527 (2015). https://doi.org/10.1038/srep10527
Sabinia	carinalis	Sabinia carinalis		Canavanine	Bell, E. A., Lackey, J. A. & Polhill, R. M. Systematic significance of canavanine in the Papilionoideae (Faboideae). Biochem. Syst. Ecol. 6, 201-212 (1978). https://doi.org/10.1016/0305-1978(78)90008-x
Sabinia	carinalis	Sabinia carinalis		Canavanine	Lavin, M. The occurrence of canavanine in seeds of the tribe Robinieae. Biochem. Syst. Ecol. 14, 71-73 (1986). https://doi.org/10.1016/0305-1978(86)90087-6
Sarcodum	scandens	Sarcodum scandens		Canavanine	Bell, E. A., Lackey, J. A. & Polhill, R. M. Systematic significance of canavanine in the Papilionoideae (Faboideae). Biochem. Syst. Ecol. 6, 201-212 (1978). https://doi.org/10.1016/0305-1978(78)90008-x
Scorpiurus	(1 species)	Scorpiurus (1 species)		Canavanine	Turner, B. L. & Harborne, J. B. Distribution of canavanine in the plant kingdom. Phytochemistry 6, 863-866 (1967). https://doi.org/10.1016/s0031-9422(00)86033-1
Scorpiurus	muricatus	Scorpiurus muricatus		Canavanine	Bell, E. A., Lackey, J. A. & Polhill, R. M. Systematic significance of canavanine in the Papilionoideae (Faboideae). Biochem. Syst. Ecol. 6, 201-212 (1978). https://doi.org/10.1016/0305-1978(78)90008-x
Scorpiurus	subvillosa	Scorpiurus subvillosa		Canavanine	Rosenthal, G. A. Interrelation of canavanine and urease in seeds of the lotoideae. Journal of Experimental Botany 25, 609-613 (1974).
Scorpiurus	subvillosus	Scorpiurus subvillosus		Canavanine	Bell, E. A., Lackey, J. A. & Polhill, R. M. Systematic significance of canavanine in the Papilionoideae (Faboideae). Biochem. Syst. Ecol. 6, 201-212 (1978). https://doi.org/10.1016/0305-1978(78)90008-x
Scorpiurus	vermiculetus	Scorpiurus vermiculetus		Canavanine	Bell, E. A., Lackey, J. A. & Polhill, R. M. Systematic significance of canavanine in the Papilionoideae (Faboideae). Biochem. Syst. Ecol. 6, 201-212 (1978). https://doi.org/10.1016/0305-1978(78)90008-x
Securigera	(1 species)	Securigera (1 species)		Canavanine	Turner, B. L. & Harborne, J. B. Distribution of canavanine in the plant kingdom. Phytochemistry 6, 863-866 (1967). https://doi.org/10.1016/s0031-9422(00)86033-1
Securigera	securidaca	Securigera securidaca		Canavanine	Bell, E. A. Canavanine in the Leguminosae. Biochem J 75, 618-620 (1960). https://doi.org/10.1042/bj0750618
Securigera	securidaca	Securigera securidaca		Canavanine	Rosenthal, G. A. Interrelation of canavanine and urease in seeds of the lotoideae. Journal of Experimental Botany 25, 609-613 (1974).
Sesbania	(8 species)	Sesbania (8 species)		Canavanine	Turner, B. L. & Harborne, J. B. Distribution of canavanine in the plant kingdom. Phytochemistry 6, 863-866 (1967). https://doi.org/10.1016/s0031-9422(00)86033-1
Sesbania	bispinosa	Sesbania bispinosa		Canavanine	Bell, E. A., Lackey, J. A. & Polhill, R. M. Systematic significance of canavanine in the Papilionoideae (Faboideae). Biochem. Syst. Ecol. 6, 201-212 (1978). https://doi.org/10.1016/0305-1978(78)90008-x
Sesbania	cannabina	Sesbania cannabina		Canavanine	Bell, E. A., Lackey, J. A. & Polhill, R. M. Systematic significance of canavanine in the Papilionoideae (Faboideae). Biochem. Syst. Ecol. 6, 201-212 (1978). https://doi.org/10.1016/0305-1978(78)90008-x
Sesbania	cochinchinensis	Sesbania cochinchinensis		Canavanine	Bell, E. A., Lackey, J. A. & Polhill, R. M. Systematic significance of canavanine in the Papilionoideae (Faboideae). Biochem. Syst. Ecol. 6, 201-212 (1978). https://doi.org/10.1016/0305-1978(78)90008-x
Sesbania	drummondii	Sesbania drummondii		Canavanine	Bell, E. A., Lackey, J. A. & Polhill, R. M. Systematic significance of canavanine in the Papilionoideae (Faboideae). Biochem. Syst. Ecol. 6, 201-212 (1978). https://doi.org/10.1016/0305-1978(78)90008-x
Sesbania	drummondii	Sesbania drummondii		Canavanine	Lavin, M. The occurrence of canavanine in seeds of the tribe Robinieae. Biochem. Syst. Ecol. 14, 71-73 (1986). https://doi.org/10.1016/0305-1978(86)90087-6
Sesbania	emerus	Sesbania emerus		Canavanine	Bell, E. A., Lackey, J. A. & Polhill, R. M. Systematic significance of canavanine in the Papilionoideae (Faboideae). Biochem. Syst. Ecol. 6, 201-212 (1978). https://doi.org/10.1016/0305-1978(78)90008-x
Sesbania	exaltata	Sesbania exaltata		Canavanine	Rosenthal, G. A. Interrelation of canavanine and urease in seeds of the lotoideae. Journal of Experimental Botany 25, 609-613 (1974).
Sesbania	exaltata	Sesbania exaltata		Canavanine	Bell, E. A., Lackey, J. A. & Polhill, R. M. Systematic significance of canavanine in the Papilionoideae (Faboideae). Biochem. Syst. Ecol. 6, 201-212 (1978). https://doi.org/10.1016/0305-1978(78)90008-x
Sesbania	grandiflora	Sesbania grandiflora		Canavanine	Bell, E. A., Lackey, J. A. & Polhill, R. M. Systematic significance of canavanine in the Papilionoideae (Faboideae). Biochem. Syst. Ecol. 6, 201-212 (1978). https://doi.org/10.1016/0305-1978(78)90008-x
Sesbania	macrocarpa	Sesbania macrocarpa		Canavanine	Bell, E. A., Lackey, J. A. & Polhill, R. M. Systematic significance of canavanine in the Papilionoideae (Faboideae). Biochem. Syst. Ecol. 6, 201-212 (1978). https://doi.org/10.1016/0305-1978(78)90008-x
Sesbania	macrocarpa	Sesbania macrocarpa		Canavanine	Lavin, M. The occurrence of canavanine in seeds of the tribe Robinieae. Biochem. Syst. Ecol. 14, 71-73 (1986). https://doi.org/10.1016/0305-1978(86)90087-6
Sesbania	marginata	Sesbania marginata		Canavanine	Bell, E. A., Lackey, J. A. & Polhill, R. M. Systematic significance of canavanine in the Papilionoideae (Faboideae). Biochem. Syst. Ecol. 6, 201-212 (1978). https://doi.org/10.1016/0305-1978(78)90008-x
Sesbania	punicea	Sesbania punicea		Canavanine	Bell, E. A., Lackey, J. A. & Polhill, R. M. Systematic significance of canavanine in the Papilionoideae (Faboideae). Biochem. Syst. Ecol. 6, 201-212 (1978). https://doi.org/10.1016/0305-1978(78)90008-x
Sesbania	sesban	Sesbania sesban		Canavanine	Bell, E. A., Lackey, J. A. & Polhill, R. M. Systematic significance of canavanine in the Papilionoideae (Faboideae). Biochem. Syst. Ecol. 6, 201-212 (1978). https://doi.org/10.1016/0305-1978(78)90008-x
Sesbania	sonorae	Sesbania sonorae		Canavanine	Bell, E. A., Lackey, J. A. & Polhill, R. M. Systematic significance of canavanine in the Papilionoideae (Faboideae). Biochem. Syst. Ecol. 6, 201-212 (1978). https://doi.org/10.1016/0305-1978(78)90008-x
Sesbania	tripetii	Sesbania tripetii		Canavanine	Bell, E. A., Lackey, J. A. & Polhill, R. M. Systematic significance of canavanine in the Papilionoideae (Faboideae). Biochem. Syst. Ecol. 6, 201-212 (1978). https://doi.org/10.1016/0305-1978(78)90008-x
Sesbania	vesicaria	Sesbania vesicaria		Canavanine	Bell, E. A., Lackey, J. A. & Polhill, R. M. Systematic significance of canavanine in the Papilionoideae (Faboideae). Biochem. Syst. Ecol. 6, 201-212 (1978). https://doi.org/10.1016/0305-1978(78)90008-x
Shuteria	vestita	Shuteria vestita		Canavanine	Bell, E. A., Lackey, J. A. & Polhill, R. M. Systematic significance of canavanine in the Papilionoideae (Faboideae). Biochem. Syst. Ecol. 6, 201-212 (1978). https://doi.org/10.1016/0305-1978(78)90008-x
Smirnowia	turcestana	Smirnowia turcestana		Canavanine	Bell, E. A., Lackey, J. A. & Polhill, R. M. Systematic significance of canavanine in the Papilionoideae (Faboideae). Biochem. Syst. Ecol. 6, 201-212 (1978). https://doi.org/10.1016/0305-1978(78)90008-x
Smirnowiu	(1 species)	Smirnowiu (1 species)		Canavanine	Turner, B. L. & Harborne, J. B. Distribution of canavanine in the plant kingdom. Phytochemistry 6, 863-866 (1967). https://doi.org/10.1016/s0031-9422(00)86033-1
Spatholobus	roxburghii	Spatholobus roxburghii		Canavanine	Bell, E. A., Lackey, J. A. & Polhill, R. M. Systematic significance of canavanine in the Papilionoideae (Faboideae). Biochem. Syst. Ecol. 6, 201-212 (1978). https://doi.org/10.1016/0305-1978(78)90008-x
Sphaerolobium	macranthum	Sphaerolobium macranthum		Canavanine	Bell, E. A., Lackey, J. A. & Polhill, R. M. Systematic significance of canavanine in the Papilionoideae (Faboideae). Biochem. Syst. Ecol. 6, 201-212 (1978). https://doi.org/10.1016/0305-1978(78)90008-x
Sphaerophysa	salsula	Sphaerophysa salsula		Canavanine	Bell, E. A., Lackey, J. A. & Polhill, R. M. Systematic significance of canavanine in the Papilionoideae (Faboideae). Biochem. Syst. Ecol. 6, 201-212 (1978). https://doi.org/10.1016/0305-1978(78)90008-x
Sphinctospermum	constrictum	Sphinctospermum constrictum		Canavanine	Lavin, M. The occurrence of canavanine in seeds of the tribe Robinieae. Biochem. Syst. Ecol. 14, 71-73 (1986). https://doi.org/10.1016/0305-1978(86)90087-6
Stongylodon	macrobotrys	Stongylodon macrobotrys		Canavanine	Bell, E. A., Lackey, J. A. & Polhill, R. M. Systematic significance of canavanine in the Papilionoideae (Faboideae). Biochem. Syst. Ecol. 6, 201-212 (1978). https://doi.org/10.1016/0305-1978(78)90008-x
Stongylodon	pseudolucidus	Stongylodon pseudolucidus		Canavanine	Bell, E. A., Lackey, J. A. & Polhill, R. M. Systematic significance of canavanine in the Papilionoideae (Faboideae). Biochem. Syst. Ecol. 6, 201-212 (1978). https://doi.org/10.1016/0305-1978(78)90008-x
Sutherlandia	(1 species)	Sutherlandia (1 species)		Canavanine	Turner, B. L. & Harborne, J. B. Distribution of canavanine in the plant kingdom. Phytochemistry 6, 863-866 (1967). https://doi.org/10.1016/s0031-9422(00)86033-1
Sutherlandia	frutescens	Sutherlandia frutescens		Canavanine	Bell, E. A., Lackey, J. A. & Polhill, R. M. Systematic significance of canavanine in the Papilionoideae (Faboideae). Biochem. Syst. Ecol. 6, 201-212 (1978). https://doi.org/10.1016/0305-1978(78)90008-x
Swainsona	canescens	Swainsona canescens		Canavanine	Bell, E. A., Lackey, J. A. & Polhill, R. M. Systematic significance of canavanine in the Papilionoideae (Faboideae). Biochem. Syst. Ecol. 6, 201-212 (1978). https://doi.org/10.1016/0305-1978(78)90008-x
Swainsona	galegifolia	Swainsona galegifolia		Canavanine	Bell, E. A., Lackey, J. A. & Polhill, R. M. Systematic significance of canavanine in the Papilionoideae (Faboideae). Biochem. Syst. Ecol. 6, 201-212 (1978). https://doi.org/10.1016/0305-1978(78)90008-x
Swainsona	greyana	Swainsona greyana		Canavanine	Bell, E. A., Lackey, J. A. & Polhill, R. M. Systematic significance of canavanine in the Papilionoideae (Faboideae). Biochem. Syst. Ecol. 6, 201-212 (1978). https://doi.org/10.1016/0305-1978(78)90008-x
Swainsona	maccullochiana	Swainsona maccullochiana		Canavanine	Bell, E. A., Lackey, J. A. & Polhill, R. M. Systematic significance of canavanine in the Papilionoideae (Faboideae). Biochem. Syst. Ecol. 6, 201-212 (1978). https://doi.org/10.1016/0305-1978(78)90008-x
Swainsona	phacoides	Swainsona phacoides		Canavanine	Bell, E. A., Lackey, J. A. & Polhill, R. M. Systematic significance of canavanine in the Papilionoideae (Faboideae). Biochem. Syst. Ecol. 6, 201-212 (1978). https://doi.org/10.1016/0305-1978(78)90008-x
Tephrosia	apollinea	Tephrosia apollinea		Canavanine	Bell, E. A., Lackey, J. A. & Polhill, R. M. Systematic significance of canavanine in the Papilionoideae (Faboideae). Biochem. Syst. Ecol. 6, 201-212 (1978). https://doi.org/10.1016/0305-1978(78)90008-x
Tephrosia	greandiflora	Tephrosia greandiflora		Canavanine	Bell, E. A., Lackey, J. A. & Polhill, R. M. Systematic significance of canavanine in the Papilionoideae (Faboideae). Biochem. Syst. Ecol. 6, 201-212 (1978). https://doi.org/10.1016/0305-1978(78)90008-x
Tephrosia	incana	Tephrosia incana		Canavanine	Bell, E. A., Lackey, J. A. & Polhill, R. M. Systematic significance of canavanine in the Papilionoideae (Faboideae). Biochem. Syst. Ecol. 6, 201-212 (1978). https://doi.org/10.1016/0305-1978(78)90008-x
Tetmgortolobu	(1 species)	Tetmgortolobu (1 species)		Canavanine	Turner, B. L. & Harborne, J. B. Distribution of canavanine in the plant kingdom. Phytochemistry 6, 863-866 (1967). https://doi.org/10.1016/s0031-9422(00)86033-1
Tetragonolobus	palestinus	Tetragonolobus palestinus		Canavanine	Bell, E. A., Lackey, J. A. & Polhill, R. M. Systematic significance of canavanine in the Papilionoideae (Faboideae). Biochem. Syst. Ecol. 6, 201-212 (1978). https://doi.org/10.1016/0305-1978(78)90008-x
Tetragonolobus	purpureus	Tetragonolobus purpureus		Canavanine	Bell, E. A., Lackey, J. A. & Polhill, R. M. Systematic significance of canavanine in the Papilionoideae (Faboideae). Biochem. Syst. Ecol. 6, 201-212 (1978). https://doi.org/10.1016/0305-1978(78)90008-x
Trifolium	(8 species)	Trifolium (8 species)		Canavanine	Turner, B. L. & Harborne, J. B. Distribution of canavanine in the plant kingdom. Phytochemistry 6, 863-866 (1967). https://doi.org/10.1016/s0031-9422(00)86033-1
Trifolium	alpinum	Trifolium alpinum		Canavanine	Bell, E. A., Lackey, J. A. & Polhill, R. M. Systematic significance of canavanine in the Papilionoideae (Faboideae). Biochem. Syst. Ecol. 6, 201-212 (1978). https://doi.org/10.1016/0305-1978(78)90008-x
Trifolium	angustifolium	Trifolium angustifolium		Canavanine	Elamine, Y., Alaiz, M., Giron-Calle, J., Guine, R. P. F. & Vioque, J. Nutritional Characteristics of the Seed Protein in 23 Mediterranean Legumes. Agronomy-Basel 12 (2022). https://doi.org/10.3390/agronomy12020400
Trifolium	bejariense	Trifolium bejariense		Canavanine	Bell, E. A., Lackey, J. A. & Polhill, R. M. Systematic significance of canavanine in the Papilionoideae (Faboideae). Biochem. Syst. Ecol. 6, 201-212 (1978). https://doi.org/10.1016/0305-1978(78)90008-x
Trifolium	declinatum	Trifolium declinatum		Canavanine	Bell, E. A., Lackey, J. A. & Polhill, R. M. Systematic significance of canavanine in the Papilionoideae (Faboideae). Biochem. Syst. Ecol. 6, 201-212 (1978). https://doi.org/10.1016/0305-1978(78)90008-x
Trifolium	dubium	Trifolium dubium		Canavanine	Bell, E. A. Canavanine and related compounds in Leguminosae. Biochem J 70, 617-619 (1958). https://doi.org/10.1042/bj0700617
Trifolium	dubium	Trifolium dubium		Canavanine	Rosenthal, G. A. Interrelation of canavanine and urease in seeds of the lotoideae. Journal of Experimental Botany 25, 609-613 (1974).
Trifolium	dubium	Trifolium dubium		Canavanine	Bell, E. A., Lackey, J. A. & Polhill, R. M. Systematic significance of canavanine in the Papilionoideae (Faboideae). Biochem. Syst. Ecol. 6, 201-212 (1978). https://doi.org/10.1016/0305-1978(78)90008-x
Trifolium	hydridum	Trifolium hydridum		Canavanine	Bell, E. A., Lackey, J. A. & Polhill, R. M. Systematic significance of canavanine in the Papilionoideae (Faboideae). Biochem. Syst. Ecol. 6, 201-212 (1978). https://doi.org/10.1016/0305-1978(78)90008-x
Trifolium	incarnatum	Trifolium incarnatum		Canavanine	Bell, E. A., Lackey, J. A. & Polhill, R. M. Systematic significance of canavanine in the Papilionoideae (Faboideae). Biochem. Syst. Ecol. 6, 201-212 (1978). https://doi.org/10.1016/0305-1978(78)90008-x
Trifolium	pannonicum	Trifolium pannonicum		Canavanine	Bell, E. A., Lackey, J. A. & Polhill, R. M. Systematic significance of canavanine in the Papilionoideae (Faboideae). Biochem. Syst. Ecol. 6, 201-212 (1978). https://doi.org/10.1016/0305-1978(78)90008-x
Trifolium	pratense	Trifolium pratense		Canavanine	Bell, E. A. Canavanine in the Leguminosae. Biochem J 75, 618-620 (1960). https://doi.org/10.1042/bj0750618
Trifolium	pratense	Trifolium pratense		Canavanine	Rosenthal, G. A. Interrelation of canavanine and urease in seeds of the lotoideae. Journal of Experimental Botany 25, 609-613 (1974).
Trifolium	pratense	Trifolium pratense		Canavanine	Bell, E. A., Lackey, J. A. & Polhill, R. M. Systematic significance of canavanine in the Papilionoideae (Faboideae). Biochem. Syst. Ecol. 6, 201-212 (1978). https://doi.org/10.1016/0305-1978(78)90008-x
Trifolium	repens	Trifolium repens		Canavanine	Rosenthal, G. A. Interrelation of canavanine and urease in seeds of the lotoideae. Journal of Experimental Botany 25, 609-613 (1974).
Trifolium	repens	Trifolium repens		Canavanine	Bell, E. A., Lackey, J. A. & Polhill, R. M. Systematic significance of canavanine in the Papilionoideae (Faboideae). Biochem. Syst. Ecol. 6, 201-212 (1978). https://doi.org/10.1016/0305-1978(78)90008-x
Trifolium	repens	Trifolium repens		Canavanine	Elamine, Y., Alaiz, M., Giron-Calle, J., Guine, R. P. F. & Vioque, J. Nutritional Characteristics of the Seed Protein in 23 Mediterranean Legumes. Agronomy-Basel 12 (2022). https://doi.org/10.3390/agronomy12020400
Trigonella	(3 species)	Trigonella (3 species)		Canavanine	Turner, B. L. & Harborne, J. B. Distribution of canavanine in the plant kingdom. Phytochemistry 6, 863-866 (1967). https://doi.org/10.1016/s0031-9422(00)86033-1
Trigonella	arabica	Trigonella arabica		Canavanine	Bell, E. A., Lackey, J. A. & Polhill, R. M. Systematic significance of canavanine in the Papilionoideae (Faboideae). Biochem. Syst. Ecol. 6, 201-212 (1978). https://doi.org/10.1016/0305-1978(78)90008-x
Trigonella	caerulea	Trigonella caerulea		Canavanine	Bell, E. A., Lackey, J. A. & Polhill, R. M. Systematic significance of canavanine in the Papilionoideae (Faboideae). Biochem. Syst. Ecol. 6, 201-212 (1978). https://doi.org/10.1016/0305-1978(78)90008-x
Trigonella	foanum-graecum	Trigonella foanum-graecum		Canavanine	Bell, E. A., Lackey, J. A. & Polhill, R. M. Systematic significance of canavanine in the Papilionoideae (Faboideae). Biochem. Syst. Ecol. 6, 201-212 (1978). https://doi.org/10.1016/0305-1978(78)90008-x
Uraria	picta	Uraria picta		Canavanine	Turner, B. L. & Harborne, J. B. Distribution of canavanine in the plant kingdom. Phytochemistry 6, 863-866 (1967). https://doi.org/10.1016/s0031-9422(00)86033-1
Uraria	picta	Uraria picta		Canavanine	Bell, E. A., Lackey, J. A. & Polhill, R. M. Systematic significance of canavanine in the Papilionoideae (Faboideae). Biochem. Syst. Ecol. 6, 201-212 (1978). https://doi.org/10.1016/0305-1978(78)90008-x
Vicia	(17 species)	Vicia (17 species)		Canavanine	Turner, B. L. & Harborne, J. B. Distribution of canavanine in the plant kingdom. Phytochemistry 6, 863-866 (1967). https://doi.org/10.1016/s0031-9422(00)86033-1
Vicia	articulata	Vicia articulata	One-flowered vetch	Canavanine	Bell, E. A., Lackey, J. A. & Polhill, R. M. Systematic significance of canavanine in the Papilionoideae (Faboideae). Biochem. Syst. Ecol. 6, 201-212 (1978). https://doi.org/10.1016/0305-1978(78)90008-x
Vicia	articulata	Vicia articulata	One-flowered vetch	Canavanine	Vioque, R. S. et al. Contents of total protein, L-canavanine and condensed tannins of the one-flowered vetch (Vicia articulata Hornem.) collection of the Bank of Plant Germplasm of Cuenca (Spain). Genetic Resources and Crop Evolution 55, 949-957 (2008). https://doi.org/10.1007/s10722-007-9302-x
Vicia	augustifolia	Vicia augustifolia		Canavanine	Kamo, T., Tokuoka, Y. & Miyazaki, M. Quantification of Canavanine, 2-Aminoethanol, and Cyanamide in Aphis craccivora and its Host Plants, Robinia pseudoacacia and Vicia angustifolia: Effects of These Compounds on Larval Survivorship of Harmonia axyridis. Journal of Chemical Ecology 38, 1552-1560 (2012). https://doi.org/10.1007/s10886-012-0220-9
Vicia	benghalensis	Vicia benghalensis		Canavanine	Bell, E. A., Lackey, J. A. & Polhill, R. M. Systematic significance of canavanine in the Papilionoideae (Faboideae). Biochem. Syst. Ecol. 6, 201-212 (1978). https://doi.org/10.1016/0305-1978(78)90008-x
Vicia	benghalensis	Vicia benghalensis		Canavanine	Kamo, T., Sakurai, S., Yamanashi, T. & Todoroki, Y. Cyanamide is biosynthesized from L-canavanine in plants. . Sci Rep 5, 10527 (2015). https://doi.org/10.1038/srep10527
Vicia	cassubica	Vicia cassubica		Canavanine	Bell, E. A., Lackey, J. A. & Polhill, R. M. Systematic significance of canavanine in the Papilionoideae (Faboideae). Biochem. Syst. Ecol. 6, 201-212 (1978). https://doi.org/10.1016/0305-1978(78)90008-x
Vicia	cracca	Vicia cracca		Canavanine	Bell, E. A., Lackey, J. A. & Polhill, R. M. Systematic significance of canavanine in the Papilionoideae (Faboideae). Biochem. Syst. Ecol. 6, 201-212 (1978). https://doi.org/10.1016/0305-1978(78)90008-x
Vicia	cracca	Vicia cracca		Canavanine	Kamo, T., Sakurai, S., Yamanashi, T. & Todoroki, Y. Cyanamide is biosynthesized from L-canavanine in plants. . Sci Rep 5, 10527 (2015). https://doi.org/10.1038/srep10527
Vicia	dalmatica	Vicia dalmatica		Canavanine	Bell, E. A., Lackey, J. A. & Polhill, R. M. Systematic significance of canavanine in the Papilionoideae (Faboideae). Biochem. Syst. Ecol. 6, 201-212 (1978). https://doi.org/10.1016/0305-1978(78)90008-x
Vicia	disperma	Vicia disperma		Canavanine	Bell, E. A., Lackey, J. A. & Polhill, R. M. Systematic significance of canavanine in the Papilionoideae (Faboideae). Biochem. Syst. Ecol. 6, 201-212 (1978). https://doi.org/10.1016/0305-1978(78)90008-x
Vicia	disperma	Vicia disperma		Canavanine	Megías, C., Cortés-Giraldo, I., Girón-Calle, J., Vioque, J. & Alaiz, M. Determination of L-canavanine and other free amino acids in (Fabaceae) seeds by precolumn derivatization using diethyl ethoxymethylenemalonate and reversed-phase high-performance liquid chromatography. Talanta 131, 95-98 (2015). https://doi.org/10.1016/j.talanta.2014.07.077
Vicia	ervilia	Vicia ervilia		Canavanine	Bell, E. A., Lackey, J. A. & Polhill, R. M. Systematic significance of canavanine in the Papilionoideae (Faboideae). Biochem. Syst. Ecol. 6, 201-212 (1978). https://doi.org/10.1016/0305-1978(78)90008-x
Vicia	ervilia	Vicia ervilia		Canavanine	Irakli, M., Tsialtas, I. T. & Lazaridou, A. Determination of Free and Total Underivatized Amino Acids Including L-Canavanine in Bitter Vetch Seeds Using Hydrophilic Interaction Liquid Chromatography. Anal Lett 51, 2600-2611 (2018). https://doi.org/10.1080/00032719.2018.1444048
Vicia	ervilia	Vicia ervilia		Canavanine	Vioque, J., Giron-Calle, J., Torres-Salas, V., Elamine, Y. & Alaiz, M. Characterization of Vicia ervilia (bitter vetch) seed proteins, free amino acids, and polyphenols. J Food Biochem 44, e13271 (2020). https://doi.org/10.1111/jfbc.13271
Vicia	faba	Vicia faba		Canavanine	Bell, E. A., Lackey, J. A. & Polhill, R. M. Systematic significance of canavanine in the Papilionoideae (Faboideae). Biochem. Syst. Ecol. 6, 201-212 (1978). https://doi.org/10.1016/0305-1978(78)90008-x
Vicia	gigantea	Vicia gigantea		Canavanine	Rosenthal, G. A. Interrelation of canavanine and urease in seeds of the lotoideae. Journal of Experimental Botany 25, 609-613 (1974).
Vicia	gigantea	Vicia gigantea		Canavanine	Bell, E. A., Lackey, J. A. & Polhill, R. M. Systematic significance of canavanine in the Papilionoideae (Faboideae). Biochem. Syst. Ecol. 6, 201-212 (1978). https://doi.org/10.1016/0305-1978(78)90008-x
Vicia	hirsuta	Vicia hirsuta		Canavanine	Bell, E. A. Canavanine in the Leguminosae. Biochem J 75, 618-620 (1960). https://doi.org/10.1042/bj0750618
Vicia	hirsuta	Vicia hirsuta		Canavanine	Rosenthal, G. A. Interrelation of canavanine and urease in seeds of the lotoideae. Journal of Experimental Botany 25, 609-613 (1974).
Vicia	hirsuta	Vicia hirsuta		Canavanine	Bell, E. A., Lackey, J. A. & Polhill, R. M. Systematic significance of canavanine in the Papilionoideae (Faboideae). Biochem. Syst. Ecol. 6, 201-212 (1978). https://doi.org/10.1016/0305-1978(78)90008-x
Vicia	ludoviciana	Vicia ludoviciana		Canavanine	Bell, E. A., Lackey, J. A. & Polhill, R. M. Systematic significance of canavanine in the Papilionoideae (Faboideae). Biochem. Syst. Ecol. 6, 201-212 (1978). https://doi.org/10.1016/0305-1978(78)90008-x
Vicia	monantha	Vicia monantha		Canavanine	Bell, E. A., Lackey, J. A. & Polhill, R. M. Systematic significance of canavanine in the Papilionoideae (Faboideae). Biochem. Syst. Ecol. 6, 201-212 (1978). https://doi.org/10.1016/0305-1978(78)90008-x
Vicia	pulchella	Vicia pulchella		Canavanine	Abozeid, A., Liu, J., Liu, Y., Wang, H. & Tang, Z. Gas chromatography mass spectrometry-based metabolite profiling of two sweet-clover vetches via multivariate data analyses. Botany Letters 164, 385-391 (2017). https://doi.org/10.1080/23818107.2017.1373703
Vicia	salloi	Vicia salloi		Canavanine	Bell, E. A., Lackey, J. A. & Polhill, R. M. Systematic significance of canavanine in the Papilionoideae (Faboideae). Biochem. Syst. Ecol. 6, 201-212 (1978). https://doi.org/10.1016/0305-1978(78)90008-x
Vicia	sativa	Vicia sativa		Canavanine	Bell, E. A., Lackey, J. A. & Polhill, R. M. Systematic significance of canavanine in the Papilionoideae (Faboideae). Biochem. Syst. Ecol. 6, 201-212 (1978). https://doi.org/10.1016/0305-1978(78)90008-x
Vicia	sepium	Vicia sepium		Canavanine	Bell, E. A., Lackey, J. A. & Polhill, R. M. Systematic significance of canavanine in the Papilionoideae (Faboideae). Biochem. Syst. Ecol. 6, 201-212 (1978). https://doi.org/10.1016/0305-1978(78)90008-x
Vicia	sylvatica	Vicia sylvatica		Canavanine	Bell, E. A., Lackey, J. A. & Polhill, R. M. Systematic significance of canavanine in the Papilionoideae (Faboideae). Biochem. Syst. Ecol. 6, 201-212 (1978). https://doi.org/10.1016/0305-1978(78)90008-x
Vicia	tenuifolia	Vicia tenuifolia		Canavanine	Bell, E. A., Lackey, J. A. & Polhill, R. M. Systematic significance of canavanine in the Papilionoideae (Faboideae). Biochem. Syst. Ecol. 6, 201-212 (1978). https://doi.org/10.1016/0305-1978(78)90008-x
Vicia	tenuissima	Vicia tenuissima		Canavanine	Bell, E. A., Lackey, J. A. & Polhill, R. M. Systematic significance of canavanine in the Papilionoideae (Faboideae). Biochem. Syst. Ecol. 6, 201-212 (1978). https://doi.org/10.1016/0305-1978(78)90008-x
Vicia	tetrasperma	Vicia tetrasperma		Canavanine	Bell, E. A., Lackey, J. A. & Polhill, R. M. Systematic significance of canavanine in the Papilionoideae (Faboideae). Biochem. Syst. Ecol. 6, 201-212 (1978). https://doi.org/10.1016/0305-1978(78)90008-x
Vicia	villosa	Vicia villosa	Hairy vetch	Canavanine	Mardani-Korrani, H. et al. L-Canavanine, a Root Exudate From Hairy Vetch () Drastically Affecting the Soil Microbial Community and Metabolite Pathways. Frontiers in Microbiology 12 (2021). https://doi.org/10.3389/fmicb.2021.701796
Vicia	villosa	Vicia villosa	Hairy vetch	Canavanine	Bell, E. A., Lackey, J. A. & Polhill, R. M. Systematic significance of canavanine in the Papilionoideae (Faboideae). Biochem. Syst. Ecol. 6, 201-212 (1978). https://doi.org/10.1016/0305-1978(78)90008-x
Vicia	villosa	Vicia villosa	Hairy vetch	Canavanine	Kamo, T., Sakurai, S., Yamanashi, T. & Todoroki, Y. Cyanamide is biosynthesized from L-canavanine in plants. . Sci Rep 5, 10527 (2015). https://doi.org/10.1038/srep105
Vicia	villosa	Vicia villosa	Hairy vetch	Canavanine	Sasamoto, H. et al. Evaluation of canavanine as an allelochemical in etiolated seedlings of Vicia villosa Roth: protoplast co-culture method with digital image analysis. In Vitro Cellular & Developmental Biology: Plant 55, 296-304 (2019). https://doi.org/10.1007/s11627-019-09985-3
Vicia	villosa	Vicia villosa	Hairy vetch	Canavanine	Mardani-Korrani, H. et al. L-Canavanine, a Root Exudate From Hairy Vetch () Drastically Affecting the Soil Microbial Community and Metabolite Pathways. Frontiers in Microbiology 12 (2021). https://doi.org/10.3389/fmicb.2021.701796
Wisteria	floribunda	Wisteria floribunda		Canavanine	Rosenthal, G. A. Interrelation of canavanine and urease in seeds of the lotoideae. Journal of Experimental Botany 25, 609-613 (1974).
Wisteria	floribunda	Wisteria floribunda		Canavanine	Bell, E. A., Lackey, J. A. & Polhill, R. M. Systematic significance of canavanine in the Papilionoideae (Faboideae). Biochem. Syst. Ecol. 6, 201-212 (1978). https://doi.org/10.1016/0305-1978(78)90008-x
Wisteria	sinensis	Wisteria sinensis		Canavanine	Bell, E. A., Lackey, J. A. & Polhill, R. M. Systematic significance of canavanine in the Papilionoideae (Faboideae). Biochem. Syst. Ecol. 6, 201-212 (1978). https://doi.org/10.1016/0305-1978(78)90008-x
Wistaria	(3 species)	Wistaria (3 species)		Canavanine	Turner, B. L. & Harborne, J. B. Distribution of canavanine in the plant kingdom. Phytochemistry 6, 863-866 (1967). https://doi.org/10.1016/s0031-9422(00)86033-1
Canavalia	ensiformis	Canavalia ensiformis	Jack Bean	Canaline	Miersch, J. [Detection and isolation of canaline (2-amino-4-aminohydroxybutyric acid)]. Naturwissenschaften 54, 169-170 (1967). https://doi.org/10.1007/BF00590846
Canavalia	ensiformis	Canavalia ensiformis	Jack Bean	Canaline	Sugi, M., Miura, H. & Nagata, K. A New Radiometric Determination of L-Canaline. Analytical Biochemistry 92, 265-269 (1979).
Canavalia	ensiformis	Canavalia ensiformis	Jack Bean	Canaline	Rosenthal, G. A., Berge, M. A. & Bleiler, J. A. A novel mechanism for detoxification of L-canaline. Biochem. Syst. Ecol. 17, 203-206 (1989). https://doi.org/10.1016/0305-1978(89)90081-1
Astragalus	sinicus	Astragalus sinicus	Milkvetch	Canaline	In-Atoini, H., Inuga, F. & Marakami, T. Isolierung und Identifizierung von Canalin in den unreifen Samen von Astragalus sinicus L. . Chem. Pharm. Bull. 16, 2521 (1968).
Camellia	sinensis	Camellia sinensis	Chinese Green Tea	Canaline	Jing, J., Shi, Y., Zhang, Q., Wang, J. & Ruan, J. Prediction of Chinese green tea ranking by metabolite profiling using ultra-performance liquid chromatography-quadrupole time-of-flight mass spectrometry (UPLC-Q-TOF/MS). Food Chemistry 221, 311-316 (2017). https://doi.org/10.1016/j.foodchem.2016.10.068
Erythrina	variegata	Erythrina variegata	Indian coral tree	Indospicine	Martins, J. & Brijesh, S. Anti-depressant activity of Erythrina variegata bark extract and regulation of monoamine oxidase activities in mice. Journal of Ethnopharmacology 248, 112280 (2020). https://doi.org/10.1016/j.jep.2019.112280
Indigofera	circinella	Indigofera circinella		Indospicine	Tan, E. T. T., Fletcher, M. T., Yong, K. W. L., D'Arcy, B. R. & Al Jassim, R. Determination of Hepatotoxic Indospicine in Australian Camel Meat by Ultra-Performance Liquid Chromatography-Tandem Mass Spectrometry. Journal of Agricultural and Food Chemistry 62, 1974-1979 (2014). https://doi.org/10.1021/jf4052495
Indigofera	colutea	Indigofera colutea		Indospicine	Tan, E. T. T., Fletcher, M. T., Yong, K. W. L., D'Arcy, B. R. & Al Jassim, R. Determination of Hepatotoxic Indospicine in Australian Camel Meat by Ultra-Performance Liquid Chromatography-Tandem Mass Spectrometry. Journal of Agricultural and Food Chemistry 62, 1974-1979 (2014). https://doi.org/10.1021/jf4052495
Indigofera	colutea	Indigofera colutea		Indospicine	Tan, E. T. T. et al. Seasonal and Species Variation of the Hepatotoxin Indospicine in Australian Indigofera Legumes As Measured by UPLC-MS/MS. Journal of Agricultural and Food Chemistry 64, 6613-6621 (2016). https://doi.org/10.1021/acs.jafc.6b02437
Indigofera	hendecaphylla	Indigofera hendecaphylla		Indospicine	Tan, E. T. T., Fletcher, M. T., Yong, K. W. L., D'Arcy, B. R. & Al Jassim, R. Determination of Hepatotoxic Indospicine in Australian Camel Meat by Ultra-Performance Liquid Chromatography-Tandem Mass Spectrometry. Journal of Agricultural and Food Chemistry 62, 1974-1979 (2014). https://doi.org/10.1021/jf4052495
Indigofera	hirsuta	Indigofera hirsuta		Indospicine	Tan, E. T. T., Fletcher, M. T., Yong, K. W. L., D'Arcy, B. R. & Al Jassim, R. Determination of Hepatotoxic Indospicine in Australian Camel Meat by Ultra-Performance Liquid Chromatography-Tandem Mass Spectrometry. Journal of Agricultural and Food Chemistry 62, 1974-1979 (2014). https://doi.org/10.1021/jf4052495
Indigofera	lespedezioides	Indigofera lespedezioides		Indospicine	Aylward, J. H., Court, R. D., Haydock, K. P., Strickland, R. W. & Hegarty, M. P. Indigofera species with agronomic potential in the tropics. Rat toxicity studies. Aust. J. Agric. Res. 38, 177-186 (1987). https://doi.org/10.1071/ar9870177. Lima, E. F. et al. Poisoning by Indigofera lespedezioides in horses. Toxicon 60, 324-328 (2012). https://doi.org/10.1016/j.toxicon.2012.04.341
Indigofera	lespedezioides	Indigofera lespedezioides		Indospicine	Tan, E. T. T., Fletcher, M. T., Yong, K. W. L., D'Arcy, B. R. & Al Jassim, R. Determination of Hepatotoxic Indospicine in Australian Camel Meat by Ultra-Performance Liquid Chromatography-Tandem Mass Spectrometry. Journal of Agricultural and Food Chemistry 62, 1974-1979 (2014). https://doi.org/10.1021/jf4052495
Indigofera	linifolia	Indigofera linifolia		Indospicine	Tan, E. T. T., Al Jassim, R., D'Arcy, B. R. & Fletcher, M. T. Level of natural hepatotoxin (Indospicine) contamination in Australian camel meat. Food Additives & Contaminants, Part A: Chemistry, Analysis, Control, Exposure & Risk Assessment 33, 1587-1595 (2016). https://doi.org/10.1080/19440049.2016.1224932
Indigofera	linifolia	Indigofera linifolia		Indospicine	Tan, E. T. T. et al. Seasonal and Species Variation of the Hepatotoxin Indospicine in Australian Indigofera Legumes As Measured by UPLC-MS/MS. Journal of Agricultural and Food Chemistry 64, 6613-6621 (2016). https://doi.org/10.1021/acs.jafc.6b02437
Indigofera	linnaei	Indigofera linnaei		Indospicine	Pollitt, S., Hegarty, M. P. & Pass, M. A. Analysis of the amino acid indospicine in biological samples by High Performance Liquid Chromatography. Natural Toxins 7, 233-240 (1999). https://doi.org/10.1002/1522-7189(199911/12)7:6<233::aid-nt59>3.0.co;2-3
Indigofera	linnaei	Indigofera linnaei		Indospicine	Bell, E. A. The discovery of BMAA, and examples of biomagnification and protein incorporation involving other non-protein amino acids. Amyotroph Lateral Scler 10 Suppl 2, 21-25 (2009). https://doi.org/10.3109/17482960903268700
Indigofera	linnaei	Indigofera linnaei		Indospicine	Tan, E. T. T. et al. Seasonal and Species Variation of the Hepatotoxin Indospicine in Australian Indigofera Legumes As Measured by UPLC-MS/MS. Journal of Agricultural and Food Chemistry 64, 6613-6621 (2016). https://doi.org/10.1021/acs.jafc.6b02437
Indigofera	migritana	Indigofera migritana		Indospicine	Aylward, J. H., Court, R. D., Haydock, K. P., Strickland, R. W. & Hegarty, M. P. Indigofera species with agronomic potential in the tropics. Rat toxicity studies. Aust. J. Agric. Res. 38, 177-186 (1987). https://doi.org/10.1071/ar9870177
Indigofera	suffruticosa	Indigofera suffruticosa		Indospicine	Tan, E. T. T., Fletcher, M. T., Yong, K. W. L., D'Arcy, B. R. & Al Jassim, R. Determination of Hepatotoxic Indospicine in Australian Camel Meat by Ultra-Performance Liquid Chromatography-Tandem Mass Spectrometry. Journal of Agricultural and Food Chemistry 62, 1974-1979 (2014). https://doi.org/10.1021/jf4052495
Indigofera	trita	Indigofera trita		Indospicine	Tan, E. T. T., Fletcher, M. T., Yong, K. W. L., D'Arcy, B. R. & Al Jassim, R. Determination of Hepatotoxic Indospicine in Australian Camel Meat by Ultra-Performance Liquid Chromatography-Tandem Mass Spectrometry. Journal of Agricultural and Food Chemistry 62, 1974-1979 (2014). https://doi.org/10.1021/jf4052495
Indigofera	volkensii	Indigofera volkensii		Indospicine	Aylward, J. H., Court, R. D., Haydock, K. P., Strickland, R. W. & Hegarty, M. P. Indigofera species with agronomic potential in the tropics. Rat toxicity studies. Aust. J. Agric. Res. 38, 177-186 (1987). https://doi.org/10.1071/ar9870177
Indigofera	spicata	Indigofera spicata	Creeping indigo	Indospicine	Hegarty, M. P. & Pound, A. W. Indospicine, a new hepatotoxic amino acid from Indigofera spicata. Nature 217, 354-355 (1968). https://doi.org/10.1038/217354a0
Indigofera	spicata	Indigofera spicata	Creeping indigo	Indospicine	Christie, G. S., Madsen, N. P. & Hegarty, M. P. Acute biochemical changes in rat liver induced by the naturally-occurring amino acid indospicine. Biochemical Pharmacology 18, 693-700 (1969). https://doi.org/10.1016/0006-2952(69)90039-2
Indigofera	spicata	Indigofera spicata	Creeping indigo	Indospicine	Hegarty, M. P. & Pound, A. W. Indospicine, a hepatotoxic amino acid from Indigofera spicata: isolation, structure, and biological studies. Australian Journal of Biological Sciences 23, 831-842 (1970). https://doi.org/10.1071/bi9700831
Indigofera	spicata	Indigofera spicata	Creeping indigo	Indospicine	Pearn, J. H. & Hegarty, M. P. Indospicine--the teratogenic factor from Indigofera spicata extract causing cleft palate. Br J Exp Pathol 51, 34-36 (1970).
Indigofera	spicata	Indigofera spicata	Creeping indigo	Indospicine	Christie, G. S., Wilson, M. & Hegarty, M. P. Effects on the liver in the rat of ingestion of Indigofera spicata, a legume containing an inhibitor of arginine metabolism. Journal of Pathology 117, 195-205 (1975). https://doi.org/10.1002/path.1711170402
Indigofera	spicata	Indigofera spicata	Creeping indigo	Indospicine	Aylward, J. H., Court, R. D., Haydock, K. P., Strickland, R. W. & Hegarty, M. P. Indigofera species with agronomic potential in the tropics. Rat toxicity studies. Aust. J. Agric. Res. 38, 177-186 (1987). https://doi.org/10.1071/ar9870177
Indigofera	spicata	Indigofera spicata	Creeping indigo	Indospicine	Ossedryver, S. M. et al. Indigofera spicata (creeping indigo) poisoning of three ponies. Aust Vet J 91, 143-149 (2013). https://doi.org/10.1111/avj.12032
Indigofera	spicata	Indigofera spicata	Creeping indigo	Indospicine	Tan, E. T. T. et al. Accumulation, Persistence, and Effects of Indospicine Residues in Camels Fed Indigofera Plant. Journal of Agricultural and Food Chemistry 64, 6622-6629 (2016). https://doi.org/10.1021/acs.jafc.6b02707
Indigofera	spicata	Indigofera spicata	Creeping indigo	Indospicine	Tan, E. T. T. et al. Seasonal and Species Variation of the Hepatotoxin Indospicine in Australian Indigofera Legumes As Measured by UPLC-MS/MS. Journal of Agricultural and Food Chemistry 64, 6613-6621 (2016). https://doi.org/10.1021/acs.jafc.6b02437
Euphorbia	myrsinitis	Euphorbia myrsinitis		meta-Tyrosine	Mothes, F. K., Schutte, H. R., Miller, P., Ardenne, M. v. & Tummler, R. m -Tyrosin, eine neue Aminosäure aus dem Milchsaft von Euphorbia M yrsinites L. . Z. Naturforschg. 19b, 1161-1162 (1964).
Euphorbia	jolkinii	Euphorbia jolkinii		meta-Tyrosine	Luo, S. et al. Defensive Specialized Metabolites from the Latex of Euphorbia jolkinii. J Chem Ecol 49, 287-298 (2023). https://doi.org/10.1007/s10886-023-01413-6
Festuca	arizonica	Festuca arizonica		meta-Tyrosine	Bertin, C. et al. Grass roots chemistry: meta-tyrosine, an herbicidal nonprotein amino acid. Proc. Natl. Acad. Sci. U. S. A. 104, 16964-16969 (2007). https://doi.org/10.1073/pnas.0707198104
Festuca	rubra (ssp. commutata)	Festuca rubra (ssp. commutata)	Chewing's fescue; Intrigue	meta-Tyrosine	Bertin, C. et al. Grass roots chemistry: meta-tyrosine, an herbicidal nonprotein amino acid. Proc. Natl. Acad. Sci. U. S. A. 104, 16964-16969 (2007). https://doi.org/10.1073/pnas.0707198104
Festuca	rubra (ssp. rubra)	Festuca rubra (ssp. rubra)		meta-Tyrosine	Bertin, C. et al. Grass roots chemistry: meta-tyrosine, an herbicidal nonprotein amino acid. Proc. Natl. Acad. Sci. U. S. A. 104, 16964-16969 (2007). https://doi.org/10.1073/pnas.0707198104
Oenanthe	javanica	Oenanthe javanica		meta-Tyrosine	Liu, W.-J., Zeng, F.-X., Jiang, H. & Yu, H.-Q. Total recovery of nitrogen and phosphorus from three wetland plants by fast pyrolysis technology. Bioresource Technology 102, 3471-3479 (2011). https://doi.org/10.1016/j.biortech.2010.10.135
Agropyron	Repens L. Beauv.	Agropyron Repens L. Beauv.	Quackgrass, Couch-grass	5-Hydroxytryptophan	Hagin, R. D. Isolation and Identification of 5-Hydroxyindole-3-acetic Acid and 5-Hydroxytryptophan, Major Allelopathic Aglycons in Quackgrass (Agropyron repens L. Beauv. Journal of Agricultural and Food Chemistry 37, 143 (1989).
Chenopodium	quinoa	Chenopodium quinoa		5-Hydroxytryptophan	Liu, J. et al. Elucidating the Differentiation Synthesis Mechanisms of Differently Colored Resistance Quinoa Seedings Using Metabolite Profiling and Transcriptome Analysis. Metabolites 13, 1065 (2023). https://doi.org/10.3390/metabo13101065
Griffonia	simplicifolia	Griffonia simplicifolia		5-Hydroxytryptophan	Bell, E. A. & Fellows, L. E. Occurrence of 5-hydroxy-L-tryptophan as a free plant amino acid. Nature (London, United Kingdom) 210, 529 (1966). https://doi.org/10.1038/210529a0
Griffonia	simplicifolia	Griffonia simplicifolia		5-Hydroxytryptophan	Fellows, L. E. & Bell, E. A. 5-Hydroxy-L-tryptophan, 5-hydroxytryptamine, snd L-tryptophan-5-hydroxylase in Griffonia simplicifolia. Phytochemistry 9, 2389-2396 (1970). https://doi.org/10.1016/s0031-9422(00)85745-3
Griffonia	simplicifolia	Griffonia simplicifolia		5-Hydroxytryptophan	Dwuma-Badu, D. et al. Constituents of West African medicinal plants. XVI. Griffonin and griffonilide, novel constituents of Griffonia simplicifolia. Lloydia 39, 385-390 (1976).
Griffonia	simplicifolia	Griffonia simplicifolia		5-Hydroxytryptophan	Lemaire, P. A. & Adosraku, R. K. An HPLC method for the direct assay of the serotonin precursor, 5-hydroxytrophan, in seeds of Griffonia simplicifolia. Phytochemical Analysis 13, 333-337 (2002). https://doi.org/10.1002/pca.659
Griffonia	simplicifolia	Griffonia simplicifolia		5-Hydroxytryptophan	Vigliante, I., Mannino, G. & Maffei, M. E. Chemical characterization and DNA fingerprinting of Griffonia simplicifolia Baill. Molecules 24, 1032 (2019). https://doi.org/10.3390/molecules24061032
Griffonia	simplicifolia	Griffonia simplicifolia		5-Hydroxytryptophan	Giurleo, D. J. et al. 5-HTP (5-Hydroxy-L-tryptophan) Content and Antioxidant Capacities of Wild Griffonia simplicifolia Seed Populations from Ghana and Liberia. ACS Symposium Series 1361, 239-247 (2020). https://doi.org/10.1021/bk-2020-1361.ch011
Griffonia	simplicifolia	Griffonia simplicifolia		5-Hydroxytryptophan	Mannino, G. et al. Biological Activity and Metabolomics of Griffonia simplicifolia Seeds Extracted with Different Methodologies. Antioxidants 12, 1709 (2023). https://doi.org/10.3390/antiox12091709
Hypericum	perforatum	Hypericum perforatum	St. John's Wort	5-Hydroxytryptophan	Murch, S. J., Krishuna Raj, S. & Saxena, P. K. Tryptophan is a precursor for melatonin and serotonin biosynthesis in in vitro regenerated St. John's wort (Hypericum perforatum L. cv. Anthos) plants. Plant Cell Reports 19, 698-704 (2000).
Oryza	sativa (cv. Donigin)	Oryza sativa (cv. Donigin)	Rice	5-Hydroxytryptophan	Byeon, Y., Park, S., Lee, H. Y., Kim, Y.-S. & Back, K. Elevated production of melatonin in transgenic rice seeds expressing rice tryptophan decarboxylase. Journal of Pineal Research 56, 275-282 (2014). https://doi.org/10.1111/jpi.12120
Glycine	max	Glcine max	Soybean roasted	5-Hydroxytryptophan	Vitalini, S. et al. LC-MS/MS-based profiling of tryptophan-related metabolites in healthy plant foods. Molecules 25, 311 (2020). https://doi.org/10.3390/molecules25020311
Acacia	aneura	Acacia aneura		5-Hydroxytryptophan	Chen, Z. et al. Widely targeted metabolomics analysis reveals the major metabolites in the hemp seeds from the longevity village of Bama, China. Ind. Crops Prod. 206, 117661 (2023). https://doi.org/10.1016/j.indcrop.2023.117661
Acacia	aneura	Acacia aneura		Djenkolic Acid	Seneviratne, A. S. & Fowden, L. The amino acids of the genus Acacia. Phytochemistry 7, 1039-1045 (1968). https://doi.org/10.1016/s0031-9422(00)88249-7
Acacia	arabica	Acacia arabica		Djenkolic Acid	Evans, C. S., Qureshi, M. Y. & Bell, E. A. Free amino acids in the seeds of Acacia species. Phytochemistry 16, 565-570 (1977). https://doi.org/10.1016/0031-9422(77)80016-2
Acacia	armata	Acacia armata		Djenkolic Acid	Evans, C. S., Qureshi, M. Y. & Bell, E. A. Free amino acids in the seeds of Acacia species. Phytochemistry 16, 565-570 (1977). https://doi.org/10.1016/0031-9422(77)80016-2
Acacia	armata	Acacia armata		Djenkolic Acid	Seneviratne, A. S. & Fowden, L. The amino acids of the genus Acacia. Phytochemistry 7, 1039-1045 (1968). https://doi.org/10.1016/s0031-9422(00)88249-7
Acacia	auriculiformis A. Cunn ex. Benth	Acacia auriculiformis A. Cunn ex. Benth		Djenkolic Acid	Evans, C. S., Qureshi, M. Y. & Bell, E. A. Free amino acids in the seeds of Acacia species. Phytochemistry 16, 565-570 (1977). https://doi.org/10.1016/0031-9422(77)80016-2
Acacia	baileyana cv. purperea	Acacia baileyana cv. purperea		Djenkolic Acid	Piluk, J., Hartel, P. G., Haines, B. L. & Giannasi, D. E. Association of carbon disulfide with plants in the family Fabaceae. Journal of Chemical Ecology 27, 1525-1534 (2001). https://doi.org/10.1023/a:1010381629591
Acacia	baileyana F. Muell	Acacia baileyana F. Muell		Djenkolic Acid	Piluk, J., Hartel, P. G., Haines, B. L. & Giannasi, D. E. Association of carbon disulfide with plants in the family Fabaceae. Journal of Chemical Ecology 27, 1525-1534 (2001). https://doi.org/10.1023/a:1010381629591
Acacia	baileyana	Acacia baileyana		Djenkolic Acid	Piluk, J., Hartel, P. G., Haines, B. L. & Giannasi, D. E. Association of carbon disulfide with plants in the family Fabaceae. Journal of Chemical Ecology 27, 1525-1534 (2001). https://doi.org/10.1023/a:1010381629591
Acacia	bidwilii	Acacia bidwilii		Djenkolic Acid	Adiamo, O. Q. et al. Domesticated Australian wattle seeds (Acacia species): nutritional values, techno-functional properties and toxicological assessments after roasting. Int. J. Food Sci. Technol. 59, 573-583 (2024). https://doi.org/10.1111/ijfs.16572
Acacia	brachybotrya Benth	Acacia brachybotrya Benth		Djenkolic Acid	Seneviratne, A. S. & Fowden, L. The amino acids of the genus Acacia. Phytochemistry 7, 1039-1045 (1968). https://doi.org/10.1016/s0031-9422(00)88249-7
Acacia	browniana	Acacia browniana		Djenkolic Acid	Piluk, J., Hartel, P. G., Haines, B. L. & Giannasi, D. E. Association of carbon disulfide with plants in the family Fabaceae. Journal of Chemical Ecology 27, 1525-1534 (2001). https://doi.org/10.1023/a:1010381629591
Acacia	caffra (Thunb.) Willd	Acacia caffra (Thunb.) Willd		Djenkolic Acid	Evans, C. S., Qureshi, M. Y. & Bell, E. A. Free amino acids in the seeds of Acacia species. Phytochemistry 16, 565-570 (1977). https://doi.org/10.1016/0031-9422(77)80016-2
Acacia	colei	Acacia colei		Djenkolic Acid	Piluk, J., Hartel, P. G., Haines, B. L. & Giannasi, D. E. Association of carbon disulfide with plants in the family Fabaceae. Journal of Chemical Ecology 27, 1525-1534 (2001). https://doi.org/10.1023/a:1010381629591
Acacia	cyclocarpum (J.C. Wendl.) Willd.	Acacia cyclocarpum (J.C. Wendl.) Willd.		Djenkolic Acid	Boughton, B. A., Reddy, P., Boland, M. P., Roessner, U. & Yates, P. Non-protein amino acids in Australian acacia seed: implications for food security and recommended processing methods to reduce djenkolic acid. Food Chem 179, 109-115 (2015). https://doi.org/10.1016/j.foodchem.2015.01.072
Acacia	dealbata Link	Acacia dealbata Link		Djenkolic Acid	Piluk, J., Hartel, P. G., Haines, B. L. & Giannasi, D. E. Association of carbon disulfide with plants in the family Fabaceae. Journal of Chemical Ecology 27, 1525-1534 (2001). https://doi.org/10.1023/a:1010381629591
Acacia	dealbata	Acacia dealbata		Djenkolic Acid	Piluk, J., Hartel, P. G., Haines, B. L. & Giannasi, D. E. Association of carbon disulfide with plants in the family Fabaceae. Journal of Chemical Ecology 27, 1525-1534 (2001). https://doi.org/10.1023/a:1010381629591
Acacia	elacantha	Acacia elacantha		Djenkolic Acid	Seneviratne, A. S. & Fowden, L. The amino acids of the genus Acacia. Phytochemistry 7, 1039-1045 (1968). https://doi.org/10.1016/s0031-9422(00)88249-7
Acacia	elata A. Cunn. ex. Benth.	Acacia elata A. Cunn. ex. Benth.		Djenkolic Acid	Boughton, B. A., Reddy, P., Boland, M. P., Roessner, U. & Yates, P. Non-protein amino acids in Australian acacia seed: implications for food security and recommended processing methods to reduce djenkolic acid. Food Chem 179, 109-115 (2015). https://doi.org/10.1016/j.foodchem.2015.01.072
Acacia	farnesiana	Acacia farnesiana		Djenkolic Acid	Piluk, J., Hartel, P. G., Haines, B. L. & Giannasi, D. E. Association of carbon disulfide with plants in the family Fabaceae. Journal of Chemical Ecology 27, 1525-1534 (2001). https://doi.org/10.1023/a:1010381629591
Acacia	farnesiana (L.) Willd.c	Acacia farnesiana (L.) Willd.c		Djenkolic Acid	Seneviratne, A. S. & Fowden, L. The amino acids of the genus Acacia. Phytochemistry 7, 1039-1045 (1968). https://doi.org/10.1016/s0031-9422(00)88249-7
Acacia	floribunda (Vent.) Willd	Acacia floribunda (Vent.) Willd		Djenkolic Acid	Piluk, J., Hartel, P. G., Haines, B. L. & Giannasi, D. E. Association of carbon disulfide with plants in the family Fabaceae. Journal of Chemical Ecology 27, 1525-1534 (2001). https://doi.org/10.1023/a:1010381629591
Acacia	georginae F.M. Bale	Acacia georginae F.M. Bale		Djenkolic Acid	Piluk, J., Hartel, P. G., Haines, B. L. & Giannasi, D. E. Association of carbon disulfide with plants in the family Fabaceae. Journal of Chemical Ecology 27, 1525-1534 (2001). https://doi.org/10.1023/a:1010381629591
Acacia	georiginae	Acacia georiginae		Djenkolic Acid	Evans, C. S., Qureshi, M. Y. & Bell, E. A. Free amino acids in the seeds of Acacia species. Phytochemistry 16, 565-570 (1977). https://doi.org/10.1016/0031-9422(77)80016-2
Acacia	giraffe	Acacia giraffe		Djenkolic Acid	Seneviratne, A. S. & Fowden, L. The amino acids of the genus Acacia. Phytochemistry 7, 1039-1045 (1968). https://doi.org/10.1016/s0031-9422(00)88249-7
Acacia	glaucocarpa Maiden and Blakely	Acacia glaucocarpa Maiden and Blakely		Djenkolic Acid	Evans, C. S., Qureshi, M. Y. & Bell, E. A. Free amino acids in the seeds of Acacia species. Phytochemistry 16, 565-570 (1977). https://doi.org/10.1016/0031-9422(77)80016-2
Acacia	hakeoides	Acacia hakeoides		Djenkolic Acid	Piluk, J., Hartel, P. G., Haines, B. L. & Giannasi, D. E. Association of carbon disulfide with plants in the family Fabaceae. Journal of Chemical Ecology 27, 1525-1534 (2001). https://doi.org/10.1023/a:1010381629591
Acacia	karroo Hayne	Acacia karroo Hayne		Djenkolic Acid	Adiamo, O. Q. et al. Domesticated Australian wattle seeds (Acacia species): nutritional values, techno-functional properties and toxicological assessments after roasting. Int. J. Food Sci. Technol. 59, 573-583 (2024). https://doi.org/10.1111/ijfs.16572
Acacia	longfolia ssp. Longifolia	Acacia longfolia ssp. Longifolia		Djenkolic Acid	Evans, C. S., Qureshi, M. Y. & Bell, E. A. Free amino acids in the seeds of Acacia species. Phytochemistry 16, 565-570 (1977). https://doi.org/10.1016/0031-9422(77)80016-2
Acacia	longfolia ssp. Sophorae	Acacia longfolia ssp. Sophorae		Djenkolic Acid	Adiamo, O. Q. et al. Domesticated Australian wattle seeds (Acacia species): nutritional values, techno-functional properties and toxicological assessments after roasting. Int. J. Food Sci. Technol. 59, 573-583 (2024). https://doi.org/10.1111/ijfs.16572
Acacia	longifolia	Acacia longifolia		Djenkolic Acid	Adiamo, O. Q. et al. Domesticated Australian wattle seeds (Acacia species): nutritional values, techno-functional properties and toxicological assessments after roasting. Int. J. Food Sci. Technol. 59, 573-583 (2024). https://doi.org/10.1111/ijfs.16572
Acacia	longifolia	Acacia longifolia		Djenkolic Acid	Seneviratne, A. S. & Fowden, L. The amino acids of the genus Acacia. Phytochemistry 7, 1039-1045 (1968). https://doi.org/10.1016/s0031-9422(00)88249-7
Acacia	macradenia Benth.	Acacia macradenia Benth.		Djenkolic Acid	Evans, C. S., Qureshi, M. Y. & Bell, E. A. Free amino acids in the seeds of Acacia species. Phytochemistry 16, 565-570 (1977). https://doi.org/10.1016/0031-9422(77)80016-2
Acacia	microbotrya	Acacia microbotrya		Djenkolic Acid	Piluk, J., Hartel, P. G., Haines, B. L. & Giannasi, D. E. Association of carbon disulfide with plants in the family Fabaceae. Journal of Chemical Ecology 27, 1525-1534 (2001). https://doi.org/10.1023/a:1010381629591
Acacia	melanoxylon R. Br.	Acacia melanoxylon R. Br.		Djenkolic Acid	Adiamo, O. Q. et al. Domesticated Australian wattle seeds (Acacia species): nutritional values, techno-functional properties and toxicological assessments after roasting. Int. J. Food Sci. Technol. 59, 573-583 (2024). https://doi.org/10.1111/ijfs.16572
Acacia	mucronate H.L. Wendl.	Acacia mucronate H.L. Wendl.		Djenkolic Acid	Piluk, J., Hartel, P. G., Haines, B. L. & Giannasi, D. E. Association of carbon disulfide with plants in the family Fabaceae. Journal of Chemical Ecology 27, 1525-1534 (2001). https://doi.org/10.1023/a:1010381629591
Acacia	nilotica	Acacia nilotica		Djenkolic Acid	Piluk, J., Hartel, P. G., Haines, B. L. & Giannasi, D. E. Association of carbon disulfide with plants in the family Fabaceae. Journal of Chemical Ecology 27, 1525-1534 (2001). https://doi.org/10.1023/a:1010381629591
Acacia	nilotica (L.) Willd. ex. Del.	Acacia nilotica (L.) Willd. ex. Del.		Djenkolic Acid	Evans, C. S., Qureshi, M. Y. & Bell, E. A. Free amino acids in the seeds of Acacia species. Phytochemistry 16, 565-570 (1977). https://doi.org/10.1016/0031-9422(77)80016-2
Acacia	nilotica var. tomentosa (Benth.) Brenan	Acacia nilotica var. tomentosa (Benth.) Brenan		Djenkolic Acid	Piluk, J., Hartel, P. G., Haines, B. L. & Giannasi, D. E. Association of carbon disulfide with plants in the family Fabaceae. Journal of Chemical Ecology 27, 1525-1534 (2001). https://doi.org/10.1023/a:1010381629591
Acacia	pachyceras	Acacia pachyceras		Djenkolic Acid	Piluk, J., Hartel, P. G., Haines, B. L. & Giannasi, D. E. Association of carbon disulfide with plants in the family Fabaceae. Journal of Chemical Ecology 27, 1525-1534 (2001). https://doi.org/10.1023/a:1010381629591
Acacia	podalyriaefolia	Acacia podalyriaefolia		Djenkolic Acid	Or, K. & Ward, D. The Effects of Seed Quality and Pipecolic and Djenkolic Acids on Bruchid Beetle Infestation in Water Deficit-Stressed Acacia Trees. Journal of Chemical Ecology 30, 2297-2307 (2004). https://doi.org/10.1023/b:joec.0000048790.85830.79
Acacia	podalyriaefolia	Acacia podalyriaefolia		Djenkolic Acid	Seneviratne, A. S. & Fowden, L. The amino acids of the genus Acacia. Phytochemistry 7, 1039-1045 (1968). https://doi.org/10.1016/s0031-9422(00)88249-7
Acacia	provincialis	Acacia provincialis		Djenkolic Acid	Evans, C. S., Qureshi, M. Y. & Bell, E. A. Free amino acids in the seeds of Acacia species. Phytochemistry 16, 565-570 (1977). https://doi.org/10.1016/0031-9422(77)80016-2
Acacia	prunocarpa Tundale	Acacia prunocarpa Tundale		Djenkolic Acid	Adiamo, O. Q. et al. Domesticated Australian wattle seeds (Acacia species): nutritional values, techno-functional properties and toxicological assessments after roasting. Int. J. Food Sci. Technol. 59, 573-583 (2024). https://doi.org/10.1111/ijfs.16572
Acacia	pycnantha	Acacia pycnantha		Djenkolic Acid	Evans, C. S., Qureshi, M. Y. & Bell, E. A. Free amino acids in the seeds of Acacia species. Phytochemistry 16, 565-570 (1977). https://doi.org/10.1016/0031-9422(77)80016-2
Acacia	raddiana	Acacia raddiana		Djenkolic Acid	Adiamo, O. Q. et al. Domesticated Australian wattle seeds (Acacia species): nutritional values, techno-functional properties and toxicological assessments after roasting. Int. J. Food Sci. Technol. 59, 573-583 (2024). https://doi.org/10.1111/ijfs.16572
Acacia	retinodes	Acacia retinodes		Djenkolic Acid	Or, K. & Ward, D. The Effects of Seed Quality and Pipecolic and Djenkolic Acids on Bruchid Beetle Infestation in Water Deficit-Stressed Acacia Trees. Journal of Chemical Ecology 30, 2297-2307 (2004). https://doi.org/10.1023/b:joec.0000048790.85830.79
Acacia	saligna	Acacia saligna		Djenkolic Acid	Adiamo, O. Q. et al. Domesticated Australian wattle seeds (Acacia species): nutritional values, techno-functional properties and toxicological assessments after roasting. Int. J. Food Sci. Technol. 59, 573-583 (2024). https://doi.org/10.1111/ijfs.16572
Acacia	saligna	Acacia saligna		Djenkolic Acid	Boughton, B. A., Reddy, P., Boland, M. P., Roessner, U. & Yates, P. Non-protein amino acids in Australian acacia seed: implications for food security and recommended processing methods to reduce djenkolic acid. Food Chem 179, 109-115 (2015). https://doi.org/10.1016/j.foodchem.2015.01.072
Acacia	suaveolens (Smith) Willd.	Acacia suaveolens (Smith) Willd.		Djenkolic Acid	Adiamo, O. Q. et al. Domesticated Australian wattle seeds (Acacia species): nutritional values, techno-functional properties and toxicological assessments after roasting. Int. J. Food Sci. Technol. 59, 573-583 (2024). https://doi.org/10.1111/ijfs.16572
Acacia	suberosa	Acacia suberosa		Djenkolic Acid	Piluk, J., Hartel, P. G., Haines, B. L. & Giannasi, D. E. Association of carbon disulfide with plants in the family Fabaceae. Journal of Chemical Ecology 27, 1525-1534 (2001). https://doi.org/10.1023/a:1010381629591
Acacia	tortilis	Acacia tortilis		Djenkolic Acid	Seneviratne, A. S. & Fowden, L. The amino acids of the genus Acacia. Phytochemistry 7, 1039-1045 (1968). https://doi.org/10.1016/s0031-9422(00)88249-7
Acacia	tortilis (Forsskal) Hayn	Acacia tortilis (Forsskal) Hayn		Djenkolic Acid	Evans, C. S., Qureshi, M. Y. & Bell, E. A. Free amino acids in the seeds of Acacia species. Phytochemistry 16, 565-570 (1977). https://doi.org/10.1016/0031-9422(77)80016-2
Acacia	torulosa	Acacia torulosa		Djenkolic Acid	Piluk, J., Hartel, P. G., Haines, B. L. & Giannasi, D. E. Association of carbon disulfide with plants in the family Fabaceae. Journal of Chemical Ecology 27, 1525-1534 (2001). https://doi.org/10.1023/a:1010381629591
Acacia	tumida	Acacia tumida		Djenkolic Acid	Boughton, B. A., Reddy, P., Boland, M. P., Roessner, U. & Yates, P. Non-protein amino acids in Australian acacia seed: implications for food security and recommended processing methods to reduce djenkolic acid. Food Chem 179, 109-115 (2015). https://doi.org/10.1016/j.foodchem.2015.01.072
Acacia	uncinate Lindley	Acacia uncinate Lindley		Djenkolic Acid	Boughton, B. A., Reddy, P., Boland, M. P., Roessner, U. & Yates, P. Non-protein amino acids in Australian acacia seed: implications for food security and recommended processing methods to reduce djenkolic acid. Food Chem 179, 109-115 (2015). https://doi.org/10.1016/j.foodchem.2015.01.072
Acacia	victoriae	Acacia victoriae		Djenkolic Acid	Piluk, J., Hartel, P. G., Haines, B. L. & Giannasi, D. E. Association of carbon disulfide with plants in the family Fabaceae. Journal of Chemical Ecology 27, 1525-1534 (2001). https://doi.org/10.1023/a:1010381629591
Acacia	woodii	Acacia woodii		Djenkolic Acid	Adiamo, O. Q. et al. Domesticated Australian wattle seeds (Acacia species): nutritional values, techno-functional properties and toxicological assessments after roasting. Int. J. Food Sci. Technol. 59, 573-583 (2024). https://doi.org/10.1111/ijfs.16572
Acacia	x giraffae Willd	Acacia x giraffae Willd		Djenkolic Acid	Seneviratne, A. S. & Fowden, L. The amino acids of the genus Acacia. Phytochemistry 7, 1039-1045 (1968). https://doi.org/10.1016/s0031-9422(00)88249-7
Acaicia	lophantha (Willd.) Benth.	Acaicia lophantha (Willd.) Benth.		Djenkolic Acid	Piluk, J., Hartel, P. G., Haines, B. L. & Giannasi, D. E. Association of carbon disulfide with plants in the family Fabaceae. Journal of Chemical Ecology 27, 1525-1534 (2001). https://doi.org/10.1023/a:1010381629591
Archidendron	jiringa	Archidendron jiringa		Djenkolic Acid	Piluk, J., Hartel, P. G., Haines, B. L. & Giannasi, D. E. Association of carbon disulfide with plants in the family Fabaceae. Journal of Chemical Ecology 27, 1525-1534 (2001). https://doi.org/10.1023/a:1010381629591
Desmanthus	illinoensis	Desmanthus illinoensis		Djenkolic Acid	Shukri, R., Mohamed, S., Mustapha, N. M. & Abdul Hamid, A. Evaluating the toxic and beneficial effects of jering beans (Archidendron jiringa) in normal and diabetic rats. Journal of the Science of Food and Agriculture 91, 2697-2706 (2011). https://doi.org/10.1002/jsfa.4516
Desmanthus	velutinus Scheele	Desmanthus velutinus Scheele		Djenkolic Acid	Piluk, J., Hartel, P. G., Haines, B. L. & Giannasi, D. E. Association of carbon disulfide with plants in the family Fabaceae. Journal of Chemical Ecology 27, 1525-1534 (2001). https://doi.org/10.1023/a:1010381629591
Desmanthus	virgatus (L.) Willd.	Desmanthus virgatus (L.) Willd.		Djenkolic Acid	Piluk, J., Hartel, P. G., Haines, B. L. & Giannasi, D. E. Association of carbon disulfide with plants in the family Fabaceae. Journal of Chemical Ecology 27, 1525-1534 (2001). https://doi.org/10.1023/a:1010381629591
Desmanthus	virgatus var. depressus	Desmanthus virgatus var. depressus		Djenkolic Acid	Piluk, J., Hartel, P. G., Haines, B. L. & Giannasi, D. E. Association of carbon disulfide with plants in the family Fabaceae. Journal of Chemical Ecology 27, 1525-1534 (2001). https://doi.org/10.1023/a:1010381629591
Mimosa	pudica	Mimosa pudica		Djenkolic Acid	Piluk, J., Hartel, P. G., Haines, B. L. & Giannasi, D. E. Association of carbon disulfide with plants in the family Fabaceae. Journal of Chemical Ecology 27, 1525-1534 (2001). https://doi.org/10.1023/a:1010381629591
Neptunia	dimorphantha Domin	Neptunia dimorphantha Domin		Djenkolic Acid	Piluk, J., Hartel, P. G. & Haines, B. L. Production of carbon disulfide (CS2) from L-djenkolic acid in the roots of Mimosa pudica L. Plant and Soil 200, 27-32 (1998).
Parkia	speciosa Hassk	Parkia speciosa Hassk	Stink bean	Djenkolic Acid	Piluk, J., Hartel, P. G., Haines, B. L. & Giannasi, D. E. Association of carbon disulfide with plants in the family Fabaceae. Journal of Chemical Ecology 27, 1525-1534 (2001). https://doi.org/10.1023/a:1010381629591
Pithecellobium	elegans Duckec	Pithecellobium elegans Duckec		Djenkolic Acid	Zhang, M., Batra, R., Brainta, M. & Huang, D. Purification and characterisation of a C-S lyase in seeds of Parkia speciosa Hassk. Food Chemistry 404, 134438 (2023). https://doi.org/10.1016/j.foodchem.2022.134438
Pithecellobium	lobatum	Pithecellobium lobatum	Djenkol bean	Djenkolic Acid	Piluk, J., Hartel, P. G., Haines, B. L. & Giannasi, D. E. Association of carbon disulfide with plants in the family Fabaceae. Journal of Chemical Ecology 27, 1525-1534 (2001). https://doi.org/10.1023/a:1010381629591
Pithecellobium	lobatum	Pithecellobium lobatum	Djenkol bean	Djenkolic Acid	van Veen, A. G. & Latuasan, H. E. The state of djenkolic acid in the plant. Chronica Naturae 105, 288-289 (1949).
Pithecellobium	lobatum	Pithecellobium lobatum	Djenkol bean	Djenkolic Acid	Gwan, S. & Maung, C. Chemical composition of djenkol beans. Union of Burma Journal of Science and Technology 1, 221-228 (1968).
Pithecellobium	lobatum	Pithecellobium lobatum	Djenkol bean	Djenkolic Acid	Areekul, S., Kirdudom, P. & Chaovanapricha, K. Studies on djenkol bean poisoning (djenkolism) in experimental animals. Southeast Asian J Trop Med Public Health 7, 551-558 (1976).
Pithecellobium	unguise-cati (L.) Benth.	Pithecellobium unguise-cati (L.) Benth.		Djenkolic Acid	Boughton, B. A., Reddy, P., Boland, M. P., Roessner, U. & Yates, P. Non-protein amino acids in Australian acacia seed: implications for food security and recommended processing methods to reduce djenkolic acid. Food Chem 179, 109-115 (2015). https://doi.org/10.1016/j.foodchem.2015.01.072
Schrankia	microphylla (Dryander) J.F. Macb	Schrankia microphylla (Dryander) J.F. Macb		Djenkolic Acid	Piluk, J., Hartel, P. G., Haines, B. L. & Giannasi, D. E. Association of carbon disulfide with plants in the family Fabaceae. Journal of Chemical Ecology 27, 1525-1534 (2001). https://doi.org/10.1023/a:1010381629591
Zapoteca	formosa	Zapoteca formosa		Djenkolic Acid	Piluk, J., Hartel, P. G., Haines, B. L. & Giannasi, D. E. Association of carbon disulfide with plants in the family Fabaceae. Journal of Chemical Ecology 27, 1525-1534 (2001). https://doi.org/10.1023/a:1010381629591
